# Supplementary material for: Proteomic and metabolomic analyses uncover integrative mechanisms in Sesuvium portulacastrum tolerance to salt stress
Source: Front Plant Sci. 2023 Nov 28;14:1277762. doi: 10.3389/fpls.2023.1277762 (PMC10714944; doi:10.3389/fpls.2023.1277762)
Supplement: Supplementary file 2 [file Table_1.xlsx]

## Sheet: Supplemental Table 1
supplemental table. All DEMs
Supplemental Table 1. All DEMs in S. portulacastrum roots.
Index	Formula	Compounds	Class I	Class II	CAS	Level	T1R1	T1R2	T1R3	T2R1	T2R2	T2R3	VIP	p_value	FDR	Fold_Change	Log2FC	Type
Amxp00801	C5H11NO2	alanine betaine	Alkaloids	Alkaloids	-	3	20464000	19254000	20167000	7442400	6741200	8644000	1.18283	0.000139291	0.0028736	0.381191	-1.39142	down
Amxp05087	C35H44O20	Sesuvioside B	Flavonoids	Isoflavones	-	3	461030	343470	392590	122860	88860	99137	1.17781	0.00861608	0.0235491	0.259677	-1.94521	down
Amxp05147	C36H46O21	Sesuvioside F	Flavonoids	Isoflavones	-	3	466410	466700	419220	221990	157480	194360	1.16343	0.000515677	0.00473077	0.424327	-1.23675	down
Amxp05738	C30H36O17	Sesuvioside E	Flavonoids	Isoflavones	-	2	2691300	2424900	2688200	1063700	915630	1049400	1.18816	0.0004877	0.00470164	0.38808	-1.36557	down
Cmbn007148	C22H22O9	1-O-Feruloyl-3-O-caffeoylglycerol	Lipids	Glycerol ester	-	3	72554	90164	94257	41981	32482	41689	1.14555	0.0091835	0.0243674	0.451997	-1.14561	down
Cmjn004337	C18H26O10	Benzyl-(2''-O-xylosyl)glucoside	Phenolic acids	Phenolic acids	-	2	17392	19009	18542	51515	43408	38459	1.17376	0.0192044	0.040421	2.42764	1.27956	up
Cmpp003619	C10H8O4	6,7-Dihydroxy-4-methylcoumarin	Lignans and Coumarins	Coumarins	529-84-0	2	78802	89184	71534	253080	303140	365940	1.17825	0.0180039	0.0385276	3.85003	1.94487	up
Cmqn009849	C21H34O2	3-(10Z)-10-Pentadecenyl-1,2-benzenediol	Phenolic acids	Phenolic acids	83532-37-0	3	2196.7	2000.6	1895.7	9	9	9	1.19784	0.00189776	0.00971128	0.00443131	-7.81805	down
Cmqn009849	C21H34O2	3-(10Z)-10-Pentadecenyl-1,2-benzenediol	Phenolic acids	Phenolic acids	83532-37-0	3	12654	11621	11598	2196.7	2000.6	1895.7	1.22635	0.000667559	0.00884636	0.169849	-2.55767	down
Cmqp002386	C22H30O14	olivieroside C;3'-O-β-D-glucopyranosyl gentiopicroside	Terpenoids	Monoterpenoids	249294-86-8	2	8429.9	10768	9638	9	9	9	1.19738	0.00490558	0.0167488	0.000936333	-10.0607	down
Cmqp002386	C22H30O14	olivieroside C;3'-O-β-D-glucopyranosyl gentiopicroside	Terpenoids	Monoterpenoids	249294-86-8	2	25132	17973	25255	8429.9	10768	9638	1.17538	0.024829	0.0579438	0.421824	-1.24529	down
Cmyn001328	C15H16O9	Daphnin	Lignans and Coumarins	Coumarins	486-55-5	2	22293	24812	30166	76878	85073	65557	1.17177	0.00589819	0.01841	2.94429	1.55792	up
Cmyn001328	C15H16O9	Daphnin	Lignans and Coumarins	Coumarins	486-55-5	2	140300	157240	157540	22293	24812	30166	1.22123	0.000546068	0.00818804	0.169797	-2.55812	down
Cmyp005063	C21H28O9	Grandidentatin	Phenolic acids	Phenolic acids	15732-48-6	3	1029700	959080	1013700	523540	430020	452530	1.21216	0.000178498	0.00478329	0.46831	-1.09447	down
HJAP005	C22H22O13	Laricitrin-3-O-glucoside	Flavonoids	Flavonols	39986-90-8	2	586000	418950	573630	184250	112350	227250	1.10406	0.00854158	0.0235164	0.331849	-1.5914	down
HJAP006	C23H24O13	Syringetin-7-O-glucoside	Flavonoids	Flavonols	-	2	839120	915290	822530	227090	171910	209600	1.21858	0.000190946	0.00478329	0.236172	-2.08209	down
HJAP056	C23H24O11	Dihydroxy-dimethoxyflavone-7-O-glucoside	Flavonoids	Flavones	-	2	109330	78228	80523	406790	336030	368890	1.17968	0.00133105	0.00791077	4.14692	2.05204	up
HJAP128	C34H42O20	Isorhamnetin-3-O-rutinoside-7-O-rhamnoside	Flavonoids	Flavonols	-	2	830840	875690	613070	309700	347450	420130	1.12336	0.0239361	0.0472796	0.464425	-1.10648	down
HJN003	C17H22O10	1-O-Sinapoyl-D-glucose	Phenolic acids	Phenolic acids	-	2	2043100	1802400	1939900	213980	215440	264120	1.19429	0.00102275	0.00678103	0.119878	-3.06037	down
HJN053	C30H24O12	2α,3α-Epoxy-5,7,3',4'-tetrahydroxyflavan-(4β-8-epicatechin)	Tannins	Proanthocyanidins	-	2	21380	18152	16672	9	9	9	1.19781	0.00546458	0.017686	0.000480393	-11.0235	down
Hmbn002174	C8H8O2	4-Hydroxyacetophenone	Phenolic acids	Phenolic acids	99-93-4	1	115720	112840	127040	21100	12742	13238	1.18225	0.000128959	0.00272992	0.132396	-2.91707	down
Hmbn002174	C8H8O2	4-Hydroxyacetophenone	Phenolic acids	Phenolic acids	99-93-4	1	1271000	1113700	1040400	115720	112840	127040	1.22589	0.00426379	0.0201111	0.103822	-3.26782	down
Hmbn002692	C22H30O14	6'-O-Feruloyl-D-sucrose	Phenolic acids	Phenolic acids	118230-77-6	1	168350	183030	233280	54267	69647	72642	1.1607	0.0162718	0.0358388	0.336189	-1.57266	down
Hmbn002692	C22H30O14	6'-O-Feruloyl-D-sucrose	Phenolic acids	Phenolic acids	118230-77-6	1	390260	431030	432480	168350	183030	233280	1.18625	0.00123302	0.0118707	0.466322	-1.1006	down
Hmcp001578	C28H32O17	Isorhamnetin-3,7-O-diglucoside	Flavonoids	Flavonols	6758-51-6	1	120170	119190	118170	44093	32441	56893	1.13815	0.00847828	0.0234719	0.373191	-1.42201	down
Hmcp001578	C28H32O17	Isorhamnetin-3,7-O-diglucoside	Flavonoids	Flavonols	6758-51-6	1	326420	329260	337010	120170	119190	118170	1.22833	0.000144646	0.00478329	0.360163	-1.47328	down
Hmcp002316	C21H20O11	Isorhamnetin-3-O-arabinoside	Flavonoids	Flavonols	-	2	2423500	2374700	2483000	398680	357270	382950	1.19676	3.77974e-05	0.00177697	0.156417	-2.67654	down
Hmcp002399	C23H24O13	Limocitrin-3-O-glucoside	Flavonoids	Flavonols	-	2	835790	835840	799060	213200	210500	193740	1.22693	2.92588e-05	0.00284859	0.249906	-2.00054	down
Hmcp003223	C17H14O8	Limocitrin (5,7,4'-trihydroxy-8,3'-dimethoxyflavonol)	Flavonoids	Flavonols	489-33-8	2	16666	15001	20829	6834.8	7084.2	7154.9	1.20257	0.0259948	0.0599037	0.401438	-1.31675	down
Hmcp009386	C16H14O4	Alloimperatorin	Lignans and Coumarins	Coumarins	642-05-7	3	16531	31057	24861	3877.5	3188.5	7222.7	1.14998	0.0352503	0.0727528	0.197224	-2.34209	down
Hmdn006566	C30H48O3	3,4-Open loop-lupine-4(23),20(29)-diene-24-hydroxy-3-carboxylic acid	Terpenoids	Triterpene	-	2	19573	30461	20668	9	9	9	1.19693	0.0209121	0.0430063	0.000381885	-11.3546	down
Hmdn006566	C30H48O3	3,4-Open loop-lupine-4(23),20(29)-diene-24-hydroxy-3-carboxylic acid	Terpenoids	Triterpene	-	2	9	9	9	19573	30461	20668	1.22757	0.0209121	0.0516221	2618.59	11.3546	up
Hmgn001653	C7H6O3	Protocatechualdehyde	Phenolic acids	Phenolic acids	139-85-5	2	776320	734800	692370	301570	294510	289800	1.19529	0.00258876	0.0116716	0.402035	-1.31461	down
Hmgn001653	C7H6O3	Protocatechualdehyde	Phenolic acids	Phenolic acids	139-85-5	2	1930400	1283900	1621800	776320	734800	692370	1.17227	0.0404096	0.0798391	0.455634	-1.13405	down
Hmgn002833	C20H20O7	4-Ketopinoresinol	Others	Others	-	2	249520	264390	253780	77279	59749	59963	1.18833	2.3076e-05	0.00173894	0.256602	-1.96239	down
Hmgn004139	C20H22O7	Isohydroxymatairesinol	Lignans and Coumarins	Lignans	-	3	5472.2	6599.3	8476.7	19187	18671	16375	1.15698	0.000801702	0.00599855	2.63931	1.40016	up
Hmgn004693	C20H20O7	(8'R,7'S)-(-)-8-Hydroxy-α-conidendrin	Lignans and Coumarins	Lignans	-	3	51836	49048	50048	14269	10575	12748	1.18801	1.75926e-05	0.00173894	0.249066	-2.0054	down
Hmgp003163	C17H14O8	3,3',5,7-Tetrahydroxy-4',6-Dimethoxyflavone; (Laciniatin)	Flavonoids	Flavonols	74161-28-7	2	30550	30921	33451	14234	13004	14473	1.22183	0.000465673	0.00771264	0.439424	-1.18631	down
Hmhp001812	C11H15N5O4	2'-O-Methyladenosine	Nucleotides and derivatives	Nucleotides and derivatives	2140-79-6	1	130950	117430	120700	419050	371660	393930	1.22446	0.00124921	0.0119181	3.20971	1.68244	up
Hmln003169	C21H24O7	Trachelogenin	Lignans and Coumarins	Lignans	34209-69-3	3	9738.1	5796.3	5886.2	15910	15068	13127	1.10769	0.0120861	0.0365692	2.059	1.04194	up
Hmln003405	C20H16O12	ellagic acid-4-O-rhamnoside	Tannins	Tannin	-	3	215830	200410	231740	29166	34315	37123	1.19258	0.00142777	0.00818333	0.155258	-2.68726	down
Hmlp002975	C28H30O17	Isorhamnetin-3-O-glucuronide-7-O-rhamnoside	Flavonoids	Flavonols	-	2	32348	31950	40165	12068	13247	14572	1.1742	0.0108174	0.0269797	0.381829	-1.389	down
Hmmn003584	C33H40O19	Luteolin-7-O-rutinoside-5-O-rhamnoside	Flavonoids	Flavones	-	2	52514	53753	42013	8058.6	6332.7	7928	1.19005	0.00679848	0.0204028	0.150521	-2.73196	down
Hmmn003584	C33H40O19	Luteolin-7-O-rutinoside-5-O-rhamnoside	Flavonoids	Flavones	-	2	110720	82430	107020	52514	53753	42013	1.16285	0.0176342	0.0457248	0.493987	-1.01746	down
Hmqp002567	C17H17NO3	P-Hydroxycinnamic acid p-hydroxyphenethylamine	Phenolic acids	Phenolic acids	-	3	75334	64598	57761	154400	149580	148400	1.2084	0.00145715	0.0128593	2.2883	1.19427	up
Hmqp003435	C29H30O17	Apigenin-7-O-(2''-O-apiosyl)(6''-Malonyl)glucoside	Flavonoids	Flavones	-	3	47762	57810	53703	10923	8860.4	11667	1.18755	0.00265306	0.0118816	0.19746	-2.34037	down
Hmqp003435	C29H30O17	Apigenin-7-O-(2''-O-apiosyl)(6''-Malonyl)glucoside	Flavonoids	Flavones	-	3	14946	13783	18659	47762	57810	53703	1.20865	0.00154594	0.0131772	3.36108	1.74893	up
Hmqp006023	C20H36O3	Ethyl 9-Hydroxy-10,12-octadecadienoic acid	Lipids	Free fatty acids	-	2	21615	27858	24873	81392	86472	73372	1.18513	0.0012122	0.00745713	3.24477	1.69812	up
Hmqp006235	C26H46NO7P	LysoPC 18:4	Lipids	LPC	-	1	39169	32925	42833	19144	12789	16163	1.13988	0.00504306	0.0170527	0.418492	-1.25673	down
Hmqp006235	C26H46NO7P	LysoPC 18:4	Lipids	LPC	-	1	103040	94318	81761	39169	32925	42833	1.19552	0.00493421	0.0214779	0.411749	-1.28016	down
Hmtn001288	C9H10O4	Methyl 2,4-dihydroxyphenylacetate	Phenolic acids	Phenolic acids	67828-42-6	3	6747	11034	13460	20691	28767	36428	1.09199	0.0408603	0.0804294	2.74914	1.45898	up
Hmtn001302	C13H16O8	Glucosyloxybenzoic Acid	Phenolic acids	Phenolic acids	-	1	1552600	1240600	1859300	3927300	3511300	4926700	1.14556	0.0145951	0.0330426	2.65778	1.41022	up
Hmtn001302	C13H16O8	Glucosyloxybenzoic Acid	Phenolic acids	Phenolic acids	-	1	788380	690720	711780	1552600	1240600	1859300	1.16617	0.0410306	0.0806148	2.12358	1.0865	up
Hmtn001358	C14H17NO7	2-(D-Glucosyloxy)-4-hydroxybenzeneacetonitrile	Alkaloids	Phenolamine	-	2	20523	36229	35699	81531	60804	64683	1.07631	0.0105696	0.0265564	2.23922	1.163	up
Hmyn007081	C22H43O9P	LysoPG 16:1	Lipids	Glycerol ester	-	3	178030	170560	195600	81206	92365	74275	1.20823	0.000697232	0.00891258	0.45544	-1.13467	down
Index	Formula	Compounds	Class I	Class II	CAS	Level	T0R1红	T0R2	T0R3	T1R1	T1R2	T1R3	VIP	p_value	FDR	Fold_Change	Log2FC	Type
Jmwp003339	C14H20O6	2-Phenylethyl beta-D-glucopyranoside	Phenolic acids	Phenolic acids	18997-54-1	2	33204	37584	31554	9	9	9	1.22826	0.00277148	0.0170639	0.000263821	-11.8882	down
Li512113	C20H20O12	Maleoyl-caffeoylquinic acid	Phenolic acids	Phenolic acids	-	2	9	9	9	21943	16498	21076	1.22821	0.00717782	0.0259431	2204.33	11.1061	up
Lmbn001162	C15H16O9	Esculetin-7-O-glucoside	Lignans and Coumarins	Coumarins	-	3	106830	116500	135050	37356	56021	34526	1.17369	0.00230255	0.0151873	0.356892	-1.48644	down
Lmbn001181	C22H28O15	Fraxetin-7,8-di-O-glucoside	Lignans and Coumarins	Coumarins	-	3	159060	172670	167520	42518	61906	64514	1.16236	0.000606935	0.00535569	0.338384	-1.56327	down
Lmbn001288	C5H8O4	2-Hydroxy-2-methyl-3-oxobutanoic acid	Organic acids	Organic acids	71698-08-3	3	498140	419200	388390	169210	152060	161730	1.21207	0.0124153	0.0369322	0.369908	-1.43476	down
Lmbn001609	C6H10O4	2-Acetyl-2-Hydroxybutanoic Acid	Organic acids	Organic acids	-	3	135530	128180	118210	41148	28027	35165	1.17888	0.000196118	0.00318315	0.273199	-1.87198	down
Lmbn001930	C7H6O2	2-Hydroxybenzaldehyde (Salicylaldehyde)	Phenolic acids	Phenolic acids	-	3	410870	347060	317190	203320	114770	182620	1.07775	0.00762081	0.0220878	0.465725	-1.10245	down
Lmbn001981	C7H6O3	2,5-Dihydroxybenzaldehyde	Phenolic acids	Phenolic acids	1194-98-5	2	756650	716780	713520	252820	201630	283650	1.17662	0.00027332	0.00378319	0.337502	-1.56703	down
Lmbn001981	C7H6O3	2,5-Dihydroxybenzaldehyde	Phenolic acids	Phenolic acids	1194-98-5	2	1885700	1470800	1569200	756650	716780	713520	1.20699	0.0173158	0.0453898	0.443988	-1.17141	down
Lmbn002072	C7H12O4	2-Propylsuccinic acid	Organic acids	Organic acids	618-57-5	3	265990	274820	258010	90040	62690	76024	1.18088	0.00012938	0.00272992	0.286365	-1.80407	down
Lmbn002072	C7H12O4	2-Propylsuccinic acid	Organic acids	Organic acids	618-57-5	3	111060	84426	91304	265990	274820	258010	1.21228	0.000197366	0.00478329	2.78538	1.47788	up
Lmbn005443	C18H30O3	13-KODE; (9Z,11E)-13-Oxooctadeca-9,11-dienoic acid	Lipids	Free fatty acids	54739-30-9	3	8801.8	10372	9589.2	9	9	9	1.19757	0.00223184	0.0107615	0.000938706	-10.057	down
Lmbn005662	C18H32O3	9(10)-EpOME;(9R,10S)-(12Z)-9,10-Epoxyoctadecenoic acid	Lipids	Free fatty acids	16833-56-0	1	439430	425420	395430	207630	185860	196280	1.19038	0.000716106	0.00585652	0.467967	-1.09552	down
Lmbn007891	C18H34O4	Hydroxy ricinoleic acid	Lipids	Free fatty acids	-	3	36211	35388	35477	14356	12790	17789	1.16804	0.00406942	0.0154433	0.419655	-1.25272	down
Lmbn009444	C18H34O3	Ricinoleic acid	Lipids	Free fatty acids	141-22-0	2	191100	175740	178480	26225	22791	22870	1.1965	0.000501389	0.00470164	0.131824	-2.92332	down
Lmbp000123	C6H13NO2S	L-Homomethionine	Amino acids and derivatives	Amino acids and derivatives	25148-30-5	2	1560600	1159300	1823200	147840	116440	219140	1.1726	0.0177806	0.0382047	0.106408	-3.23233	down
Lmbp000668	C6H5NO2	Isonicotinic acid*	Others	Vitamin	55-22-1	2	826480	885560	761490	9	9	9	1.19779	0.00188309	0.00969101	1.09156e-05	-16.4833	down
Lmbp002255	C16H18O10	Fraxetin-8-O-glucoside (Fraxin)	Lignans and Coumarins	Coumarins	524-30-1	2	397090	412350	453480	71341	73990	72343	1.19599	0.00228655	0.0109154	0.172358	-2.53652	down
Lmbp002309	C17H22O9	Sinapaldehyde-4-O-Glucoside	Phenolic acids	Phenolic acids	154461-65-1	2	123210	124520	135270	291310	302810	333860	1.22024	0.00266067	0.0165532	2.42292	1.27675	up
Lmbp002309	C17H22O9	Sinapaldehyde-4-O-Glucoside	Phenolic acids	Phenolic acids	154461-65-1	2	291310	302810	333860	80107	39078	45964	1.16173	0.000144361	0.0028736	0.177966	-2.49033	down
Lmcn005735	C29H36O15	Methylhesperidin	Flavonoids	Flavanones	11013-97-1	3	160130	121000	123110	49053	48930	61641	1.18959	0.0158084	0.0430363	0.394874	-1.34053	down
Lmcn009122	C16H30O2	(7Z)-Hexadecenoic acid	Lipids	Free fatty acids	2416-19-5	1	75070	69372	61870	6920.9	6150	7777.8	1.19442	0.00339401	0.0138118	0.101054	-3.3068	down
Lmcp002302	C12H17N5O5	N6-(2-Hydroxyethyl)adenosine	Nucleotides and derivatives	Nucleotides and derivatives	4338-48-1	3	491440	499330	532050	263880	211940	243140	1.17726	0.000205085	0.00327826	0.472124	-1.08276	down
Lmcp002302	C12H17N5O5	N6-(2-Hydroxyethyl)adenosine	Nucleotides and derivatives	Nucleotides and derivatives	4338-48-1	3	257050	194730	205430	491440	499330	532050	1.2025	0.000548962	0.00818804	2.3171	1.21232	up
Lmdn001925	C26H34O12	Olivil-4'-O-glucoside	Lignans and Coumarins	Lignans	76880-93-8	2	13507	11521	7078.5	26850	29919	28773	1.11235	0.00419282	0.0156208	2.66432	1.41377	up
Lmdn004267	C20H22O6	Epipinoresinol*	Lignans and Coumarins	Lignans	24404-50-0	3	9707.1	9674.8	7098.7	23233	20319	26717	1.18933	0.00678975	0.0253652	2.6536	1.40795	up
Lmdp003808	C16H12O7	Azaleatin (5-O-Methylquercetin)	Flavonoids	Flavonols	529-51-1	2	299630	244540	384310	55891	76514	157820	1.08329	0.0162563	0.0435461	0.312581	-1.6777	down
Lmfn006411	C16H14O4	Cryptostrobin (8-C-Methyl-5,7-Dihydroxyflavanone)	Flavonoids	Flavanones	-	2	40192	40606	48062	16046	12648	13456	1.21283	0.00324189	0.0183591	0.327099	-1.6122	down
Lmgn000160	C4H8N2O3	3-Ureidopropionic Acid	Organic acids	Organic acids	462-88-4	3	17208	20914	14534	3517.8	2985.8	2365	1.18119	0.0134904	0.03128	0.168425	-2.56982	down
Lmgn000224	C5H6O5	2-Methyl-3-oxosuccinic acid	Organic acids	Organic acids	-	3	27684	29470	35013	11731	8794	6782.8	1.15346	0.00224215	0.0107615	0.296286	-1.75494	down
Lmgn001670	C7H6O3	Salicylic acid	Phenolic acids	Phenolic acids	69-72-7	2	877100	859480	842010	290650	222840	248570	1.18825	0.000112814	0.00255619	0.295534	-1.75861	down
Lmgn002555	C8H14O4	2-Propylglutaric acid	Organic acids	Organic acids	32806-62-5	3	15524	18535	21406	87683	87027	81119	1.18979	2.1997e-05	0.00173894	4.61244	2.20553	up
Lmgn002679	C6H6O	Phenol	Phenolic acids	Phenolic acids	108-95-2	3	23307	21182	21329	9	9	9	1.19784	0.000974639	0.0067389	0.000410222	-11.2513	down
Lmgn002679	C6H6O	Phenol	Phenolic acids	Phenolic acids	108-95-2	3	242840	213530	224460	23307	21182	21329	1.22745	0.00163731	0.0135462	0.0966732	-3.37074	down
Lmgp000796	C8H7NO2	4-Hydroxymandelonitrile	Alkaloids	Phenolamine	13093-65-7	2	2684300	2556500	2989000	1081300	698940	929740	1.16282	0.00045702	0.00464404	0.329289	-1.60258	down
Lmgp003546	C23H24O12	4',5'-Dihydroxy-6,8-dimethoxyisoflavone-7-O-galactoside	Flavonoids	Isoflavones	-	2	3912300	3888800	5295100	2450500	1216400	1137300	1.06922	0.0120169	0.029165	0.366839	-1.44678	down
Lmgp004332	C35H44O20	5,7,4'-Trihydroxy-6,8-dimethoxyisoflavone-7-O-galactoside-rhamnose-rhamnose	Flavonoids	Isoflavones	-	2	427950	370150	377790	121900	76930	94484	1.17481	0.000335911	0.00415285	0.24944	-2.00324	down
Lmgp004959	C29H34O16	tricin-7-O-neohesperidoside	Flavonoids	Flavones	53766-40-8	2	4321800	4154500	4076900	2091800	1906300	2208000	1.18736	6.42589e-05	0.00211854	0.494384	-1.0163	down
Lmhn003801	C25H24O13	Feruloylsinapoyltartaric acid	Phenolic acids	Phenolic acids	-	2	38454	26017	32233	154780	151820	161820	1.18477	1.60835e-05	0.00173894	4.84385	2.27616	up
Lmhn003802	C26H26O14	Sinapoylsinapoyltartaric acid	Phenolic acids	Phenolic acids	-	3	27920	26573	24000	9	9	9	1.19785	0.00192729	0.00971128	0.00034398	-11.5054	down
Lmhp001732	C14H18N2O3	L-Prolyl-L-Phenylalanine	Amino acids and derivatives	Amino acids and derivatives	13589-02-1	3	447400	399450	425450	918320	762870	950870	1.17293	0.0123601	0.0296362	2.06874	1.04875	up
Lmhp002764	C11H18N2O2	Cyclo(Pro-Leu)	Amino acids and derivatives	Amino acids and derivatives	5654-86-4	3	19746	18782	17840	7308.8	4684.2	7312.2	1.1534	0.000712974	0.00585652	0.342485	-1.54589	down
Lmhp008233	C23H40NO7P	LysoPE 18:4	Lipids	LPE	-	1	5256.5	2487.2	3469	9	9	9	1.19524	0.0441597	0.0765	0.00240798	-8.69796	down
Lmhp008233	C23H40NO7P	LysoPE 18:4	Lipids	LPE	-	1	14090	12257	10137	5256.5	2487.2	3469	1.1434	0.00532714	0.0223229	0.307332	-1.70213	down
Lmhp008273	C20H40NO7P	LysoPE 15:1(2n isomer)*	Lipids	LPE	-	2	249680	272210	222750	19853	14063	12716	1.19178	0.00315061	0.0132956	0.0626235	-3.99715	down
Lmhp008273	C20H40NO7P	LysoPE 15:1(2n isomer)*	Lipids	LPE	-	2	569310	489710	469420	249680	272210	222750	1.19741	0.00539628	0.0223229	0.48719	-1.03744	down
Lmhp008337	C19H40NO7P	LysoPE 14:0(2n isomer)*	Lipids	LPE	-	1	78690	74933	66871	22764	27594	29387	1.17987	0.00103483	0.00678103	0.361665	-1.46727	down
Lmhp008440	C20H40NO7P	LysoPE 15:1*	Lipids	LPE	-	2	143190	185510	156140	45633	41468	45660	1.18718	0.0104686	0.0264852	0.273824	-1.86868	down
Lmhp008513	C33H56O14	2-α-Linolenoyl-glycerol-1,3-di-O-glucoside*	Lipids	Glycerol ester	-	2	22207	13781	17421	5153.5	5845.6	5563	1.19354	0.0364877	0.0743087	0.310099	-1.6892	down
Lmhp008589	C23H42NO7P	LysoPE 18:3(2n isomer)*	Lipids	LPE	-	1	5083800	5194300	4818800	1190900	1370000	1391100	1.19396	5.88252e-05	0.00206869	0.261776	-1.9336	down
Lmhp008718	C25H48NO7P	LysoPC 17:2	Lipids	LPC	-	1	407860	495710	431380	186840	161400	150530	1.17988	0.00369172	0.0144888	0.373624	-1.42034	down
Lmhp008742	C28H48NO7P	LysoPC 20:5	Lipids	LPC	162440-04-2	1	6530.3	8387.9	8949.1	1325.7	9	9	1.00394	0.00217031	0.0106496	0.0562988	-4.15075	down
Lmhp008742	C28H48NO7P	LysoPC 20:5	Lipids	LPC	162440-04-2	1	26068	18969	19672	6530.3	8387.9	8949.1	1.1833	0.018556	0.0472375	0.368841	-1.43893	down
Lmhp008763	C21H42NO7P	LysoPE 16:1(2n isomer)*	Lipids	LPE	-	1	474400	437600	426520	58606	56268	49590	1.19657	0.000982177	0.0067389	0.12287	-3.02479	down
Lmhp008763	C21H42NO7P	LysoPE 16:1(2n isomer)*	Lipids	LPE	-	1	1167800	1121800	1068700	474400	437600	426520	1.22326	0.000258313	0.00516139	0.398571	-1.32709	down
Lmhp008801	C23H42NO7P	LysoPE 18:3*	Lipids	LPE	-	1	4993600	5396900	4728900	1233400	1389600	1277300	1.19468	0.00169912	0.00917657	0.257967	-1.95474	down
Lmhp008833	C24H48NO7P	LysoPC 16:1(2n isomer)*	Lipids	LPC	-	1	782610	1111900	933550	494870	442040	381860	1.13576	0.0242099	0.0476433	0.466316	-1.10062	down
Lmhp009034	C21H42NO7P	LysoPE 16:1*	Lipids	LPE	-	1	76399	71833	64726	138840	145460	164090	1.20865	0.00340804	0.0184139	2.10553	1.07419	up
Lmhp009187	C20H42NO7P	LysoPE 15:0*	Lipids	LPE	-	1	190440	231830	245290	699260	579590	624370	1.20901	0.00219876	0.0150225	2.85101	1.51147	up
Lmhp009190	C33H58O14	2-Linoleoylglycerol-1,3-di-O-glucoside*	Lipids	Glycerol ester	-	2	20982	16573	14850	4722.4	4912.8	3740.4	1.20552	0.0161784	0.0435461	0.255235	-1.9701	down
Lmhp009349	C25H44NO7P	LysoPE 20:4(2n isomer)*	Lipids	LPE	-	2	30429	34247	26829	14456	10465	11063	1.18723	0.00391587	0.0193183	0.393246	-1.3465	down
Lmhp009368	C30H50NO7P	LysoPC 22:6	Lipids	LPC	-	1	11218	9093.7	11277	9	9	9	1.19757	0.00462713	0.0163163	0.000854736	-10.1922	down
Lmhp009368	C30H50NO7P	LysoPC 22:6	Lipids	LPC	-	1	51839	61010	55858	11218	9093.7	11277	1.22168	0.00194171	0.0143418	0.18724	-2.41704	down
Lmhp009464	C22H44NO7P	LysoPE 17:1(2n isomer)*	Lipids	LPE	-	1	304290	315930	322600	86639	75601	72223	1.19375	6.42641e-06	0.000873248	0.248683	-2.00762	down
Lmhp009526	C27H46O9	2-α-Linolenoyl-glycerol-1-O-glucoside*	Lipids	Glycerol ester	-	1	15728	12685	15197	27957	36960	40009	1.14987	0.0239759	0.0472796	2.40601	1.26664	up
Lmhp009526	C27H46O9	2-α-Linolenoyl-glycerol-1-O-glucoside*	Lipids	Glycerol ester	-	1	46581	33528	59729	15728	12685	15197	1.17375	0.0493993	0.0925908	0.311861	-1.68103	down
Lmhp009590	C25H50NO7P	LysoPC 17:1	Lipids	LPC	-	1	440910	461360	452610	233370	227130	208000	1.19162	3.07234e-05	0.00177697	0.493402	-1.01917	down
Lmhp009682	C30H52NO7P	LysoPC 22:5(2n isomer)	Lipids	LPC	-	2	19740	18821	19012	9	9	9	1.19782	0.000212979	0.00335362	0.00046897	-11.0582	down
Lmhp009682	C30H52NO7P	LysoPC 22:5(2n isomer)	Lipids	LPC	-	2	190730	196450	164530	19740	18821	19012	1.22646	0.00351815	0.0186241	0.104354	-3.26045	down
Lmhp009769	C22H44NO7P	LysoPE 17:1*	Lipids	LPE	-	1	322410	357480	307190	90613	94605	102500	1.19242	0.00273083	0.0120729	0.291484	-1.77851	down
Lmhp009773	C27H46O9	1-α-Linolenoyl-glycerol-3-O-glucoside*	Lipids	Glycerol ester	-	1	41878	40921	46935	12447	22783	15658	1.15181	0.00370659	0.018839	0.392249	-1.35016	down
Lmhp009802	C25H46NO7P	LysoPE 20:3(2n isomer)*	Lipids	LPE	-	2	29427	28029	22613	4368.1	4692.1	7250	1.16932	0.00368158	0.0144888	0.203702	-2.29547	down
Lmhp009890	C28H52NO7P	LysoPC 20:3	Lipids	LPC	1199257-41-4	1	158030	158210	166080	64558	58764	51677	1.1881	5.20806e-05	0.00199087	0.362828	-1.46264	down
Lmhp010040	C25H46NO7P	LysoPE 20:3*	Lipids	LPE	-	2	28962	21256	21752	9544.9	8090.6	4562.4	1.11481	0.00841906	0.0234656	0.308433	-1.69697	down
Lmhp010040	C25H46NO7P	LysoPE 20:3*	Lipids	LPE	-	2	49267	55589	52245	28962	21256	21752	1.18624	0.00115891	0.0115494	0.458113	-1.12622	down
Lmhp010041	C27H46NO7P	LysoPE 22:5	Lipids	LPE	-	1	9130.8	8556.7	7617.5	9	9	9	1.19783	0.00272892	0.0120729	0.00106698	-9.87225	down
Lmhp010099	C30H52NO7P	LysoPC 22:5	Lipids	LPC	-	1	40615	33940	40702	9	9	9	1.19768	0.00338267	0.0138118	0.000234259	-12.0596	down
Lmhp010334	C27H48O9	2-Linoleoylglycerol-1-O-glucoside*	Lipids	Glycerol ester	-	1	13514	11355	14442	4509	7614.4	3789.3	1.11474	0.00742144	0.0265974	0.40479	-1.30475	down
Lmhp010394	C30H54NO7P	LysoPC 22:4	Lipids	LPC	-	2	12993	11563	15240	4749.1	6414.6	5830.5	1.15233	0.00927537	0.0243674	0.427033	-1.22758	down
Lmhp010394	C30H54NO7P	LysoPC 22:4	Lipids	LPC	-	2	38749	36026	31743	12993	11563	15240	1.20325	0.00227966	0.0151873	0.373608	-1.4204	down
Lmhp010514	C25H48NO7P	LysoPE 20:2(2n isomer)*	Lipids	LPE	-	1	149560	130240	142350	26614	33920	37311	1.18474	0.000354723	0.00425265	0.231778	-2.10919	down
Lmhp010757	C25H48NO7P	LysoPE 20:2*	Lipids	LPE	-	1	156210	137890	151270	27500	36258	38094	1.18509	0.000223349	0.00341498	0.228691	-2.12853	down
Lmhp010908	C27H54NO7P	LysoPC 19:1	Lipids	LPC	-	1	582790	596920	584390	1324400	1503900	1249400	1.18653	0.00926158	0.0243674	2.31149	1.20882	up
Lmhp011388	C21H36O4	2-α-Linolenoyl-glycerol*	Lipids	Glycerol ester	55268-58-1	1	1017100	1049600	1038700	339810	362510	396980	1.19243	3.13708e-05	0.00177697	0.353996	-1.49819	down
Lmhp011549	C28H56NO7P	LysoPC 20:1	Lipids	LPC	-	1	181620	187470	186340	63948	82384	57793	1.17367	0.0025887	0.0116716	0.367508	-1.44415	down
Lmhp011549	C28H56NO7P	LysoPC 20:1	Lipids	LPC	-	1	77752	109840	88898	181620	187470	186340	1.18248	0.0082605	0.0287759	2.00886	1.00638	up
Lmhp011562	C21H36O4	1-α-Linolenoyl-glycerol*	Lipids	Glycerol ester	-	1	934740	1035500	974330	293080	367430	342420	1.1867	0.000103711	0.0024867	0.340603	-1.55384	down
Lmhp012042	C21H38O4	2-Linoleoylglycerol*	Lipids	Glycerol ester	3443-82-1	1	448510	524770	466090	206200	247920	247010	1.17049	0.00194226	0.00971128	0.487109	-1.03768	down
Lmjp002596	C26H28O16	Quercetin-3-O-sambubioside	Flavonoids	Flavonols	83048-35-5	3	56404	41271	57766	17322	30383	19415	1.08491	0.0133135	0.0310061	0.431804	-1.21155	down
Lmjp002906	C22H22O12	Rhamnetin-3-O-Glucoside	Flavonoids	Flavonols	27875-34-9	1	4475900	4436000	4101500	9	9	9	1.19782	0.000748084	0.00593405	2.07478e-06	-18.8786	down
Lmjp002906	C22H22O12	Rhamnetin-3-O-Glucoside	Flavonoids	Flavonols	27875-34-9	1	9439700	7557500	9169400	4475900	4436000	4101500	1.20216	0.0146111	0.0406119	0.497329	-1.00773	down
Lmjp003090	C17H20O10	Isofraxidin-7-O-glucoside	Lignans and Coumarins	Coumarins	483-91-0	2	39260	55129	41594	9	9	9	1.19734	0.011706	0.0287206	0.000198554	-12.2982	down
Lmjp003295	C22H22O12	6-Methoxykaempferol-3-O-glucoside	Flavonoids	Flavonols	63422-27-5	2	3321900	3156000	4029400	9	9	9	1.19761	0.00579557	0.0182822	2.56964e-06	-18.57	down
Lmjp003295	C22H22O12	6-Methoxykaempferol-3-O-glucoside	Flavonoids	Flavonols	63422-27-5	2	10810000	8219000	9212700	3321900	3156000	4029400	1.19972	0.00935032	0.0306563	0.372049	-1.42643	down
Lmjp004941	C16H12O6	Rhamnocitrin (7-Methylkaempferol)	Flavonoids	Flavonols	569-92-6	3	130460	128040	133060	34239	40922	38139	1.22436	5.95452e-06	0.00137327	0.289355	-1.78909	down
Lmjp007790	C18H16O6	5-Hydroxy-3,7,4'-trimethoxyflavone	Flavonoids	Flavones	-	2	71925	69282	75414	29793	31564	29866	1.19464	0.000728034	0.00590827	0.421118	-1.2477	down
Lmjp007790	C18H16O6	5-Hydroxy-3,7,4'-trimethoxyflavone	Flavonoids	Flavones	-	2	248720	222230	204880	71925	69282	75414	1.22075	0.00607298	0.0237317	0.320526	-1.64149	down
Lmlp001319	C4H10O2	2,3-Butanediol	Others	Saccharides and Alcohols	513-85-9	3	24017	22209	25350	3419.9	4715.4	2734.8	1.21189	0.000150473	0.00478329	0.151868	-2.71911	down
Lmlp003161	C14H20N2O3	N-Feruloylputrescine	Alkaloids	Phenolamine	501-13-3	1	9673400	8602600	10494000	4065900	2963500	3607000	1.16939	0.00181441	0.00961912	0.369705	-1.43556	down
Lmmn000806	C5H8O4	Dimethylmalonic acid	Organic acids	Organic acids	595-46-0	3	729170	578510	626420	234510	214350	246010	1.21401	0.00907447	0.030138	0.359273	-1.47685	down
Lmmn002164	C5H8O4	Monomethyl succinate	Organic acids	Organic acids	3878-55-5	3	758570	629530	614020	244900	226370	239050	1.21673	0.0103115	0.0327701	0.354784	-1.49499	down
Lmmn008971	C30H48O3	Isomangiferolic acid	Terpenoids	Triterpene	13878-92-7	2	7483.1	8057.4	6704.6	41100	35650	42695	1.22419	0.00338011	0.0184139	5.3695	2.42479	up
Lmmn009170	C30H48O3	Mangiferolic acid	Terpenoids	Triterpene	4184-34-3	2	8070.3	15431	17378	9	9	9	1.19442	0.0406965	0.0719177	0.000660481	-10.5642	down
Lmmp002755	C33H40O21	Quercetin-7-O-rutinoside-4'-O-glucoside	Flavonoids	Flavonols	-	2	88340	78998	63364	34702	42882	27801	1.11649	0.0131106	0.0306689	0.456801	-1.13036	down
Lmmp003091	C27H30O16	Quercetin-3-O-(4''-O-glucosyl)rhamnoside*	Flavonoids	Flavonols	59262-54-3	1	3016800	2838000	2598300	1236100	1084300	1330000	1.17998	0.00100858	0.00678103	0.431842	-1.21143	down
Lmmp005125	C16H14O4	Pinostrobin Chalcone	Flavonoids	Chalcones	18956-15-5	2	76525	82887	107970	23629	16277	16499	1.20409	0.013855	0.0393363	0.210953	-2.24501	down
Lmqn000780	C17H27N3O17P2	Uridine 5'-diphospho-N-acetylglucosamine	Nucleotides and derivatives	Nucleotides and derivatives	528-04-1	2	173580	185500	132520	50527	59119	53528	1.20187	0.0188001	0.0475163	0.331924	-1.59107	down
Lmqn008024	C24H44NO9P	PS(18:2)	Lipids	Glycerol ester	-	2	20812	25053	21118	9	9	9	1.19761	0.00372249	0.0145453	0.000403087	-11.2766	down
Lmrj002087	C10H18N2O5	L-Isoleucyl-L-Aspartate	Amino acids and derivatives	Amino acids and derivatives	-	2	67272	72633	66813	39584	34848	27869	1.17731	0.00255055	0.0163699	0.494882	-1.01484	down
Lmrj002793	C14H16N2O4	Cyclo(Phe-Glu)	Amino acids and derivatives	Amino acids and derivatives	-	1	516350	569620	592270	213500	178020	233640	1.17646	0.000386314	0.00440829	0.372509	-1.42465	down
Lmsn002815	C27H30O15	Kaempferol-3-O-rutinoside(Nicotiflorin)	Flavonoids	Flavonols	17650-84-9	2	593220	771840	888990	238900	168410	245740	1.1517	0.0186161	0.0395071	0.289723	-1.78725	down
Lmsn003111	C15H18O8	1-O-p-Coumaroyl-β-D-glucose*	Phenolic acids	Phenolic acids	7139-64-2	1	414120	333590	442080	173820	143980	216180	1.12488	0.00765989	0.0221402	0.448802	-1.15585	down
Lmsn003111	C15H18O8	1-O-p-Coumaroyl-β-D-glucose*	Phenolic acids	Phenolic acids	7139-64-2	1	1072600	984240	829150	414120	333590	442080	1.18817	0.00685028	0.0253652	0.412264	-1.27836	down
Lmsp003252	C28H32O17	Isorhamnetin-3-O-sophoroside	Flavonoids	Flavonols	-	1	296900	376470	367420	133970	135890	147190	1.17701	0.0125715	0.0299389	0.400705	-1.31939	down
Lmsp003252	C28H32O17	Isorhamnetin-3-O-sophoroside	Flavonoids	Flavonols	-	1	916890	956820	998820	296900	376470	367420	1.21432	6.17025e-05	0.0038837	0.362325	-1.46464	down
Lmsp004166	C27H30O16	Quercetin-3-O-glucoside-7-O-rhamnoside*	Flavonoids	Flavonols	-	1	2803400	3036600	2951400	1380100	1313400	1482700	1.18884	0.00010219	0.0024867	0.475032	-1.0739	down
Lmsp004521	C29H24O15	1-O-cinnamoyl-4,6-(S)-HHDP-β-D-glucose	Phenolic acids	Phenolic acids	-	3	66911	81742	68081	31318	27265	35028	1.16564	0.00528221	0.0174694	0.431917	-1.21118	down
Lmtn002997	C22H22O13	Mearnsetin-3-O-glucoside	Flavonoids	Flavones	-	2	976730	755020	702830	242570	212650	155940	1.16841	0.012768	0.0300676	0.251033	-1.99405	down
Lmtn002997	C22H22O13	Mearnsetin-3-O-glucoside	Flavonoids	Flavones	-	2	2248600	2766500	2724400	976730	755020	702830	1.20302	0.00261105	0.0164799	0.314566	-1.66857	down
Lmtn003096	C26H36O11	Secoisolariciresinol 4-O-glucoside	Lignans and Coumarins	Lignans	-	1	694840	579480	625840	1282500	1114200	1449900	1.15869	0.0138944	0.0320056	2.02436	1.01746	up
Lmtn004049	C15H20O4	Abscisic acid	Organic acids	Organic acids	21293-29-8	3	133990	137480	132140	20032	16770	19389	1.19564	2.58414e-06	0.000873248	0.139221	-2.84455	down
Lmtn004049	C15H20O4	Abscisic acid	Organic acids	Organic acids	21293-29-8	3	39483	37714	33884	133990	137480	132140	1.22568	1.8313e-06	0.00137327	3.63347	1.86135	up
Lmxp001668	C9H10O2	2-Methoxy-4-ethenylphenol	Phenolic acids	Phenolic acids	7786-61-0	1	67163000	63606000	65446000	19981000	17349000	19471000	1.19433	6.35937e-06	0.000873248	0.289483	-1.78845	down
Lmyn006922	C22H24O10	Sakuranin	Flavonoids	Flavanones	529-39-5	2	30630	27223	27397	4753.3	4248.5	4534.9	1.19637	0.00184257	0.00966242	0.158788	-2.65482	down
Lmyn006922	C22H24O10	Sakuranin	Flavonoids	Flavanones	529-39-5	2	106530	90412	97330	30630	27223	27397	1.22271	0.00300825	0.0176985	0.289698	-1.78738	down
Lmyp003381	C15H22O9	3,4,5-Trimethoxyphenyl-1-O-β-D-glucopyranoside	Phenolic acids	Phenolic acids	-	2	491560	442140	555600	1508100	1454100	1467900	1.21833	0.000138993	0.00478329	2.97462	1.5727	up
Lmyp005280	C37H38O18	Isorhamnetin-3-O-[2'''-O-(6''-p-coumaryl)glucosyl]rhamnoside	Flavonoids	Flavonols	-	2	925430	911610	874130	289280	213160	277220	1.18328	7.15885e-05	0.00219743	0.287573	-1.798	down
Lmzn001582	C18H28O9	5'-Glucosyloxyjasmanic acid	Phenolic acids	Phenolic acids	-	3	215010	180420	225620	26695	34924	36297	1.18777	0.00445114	0.016082	0.157662	-2.66509	down
Lmzp002365	C22H24O11	Hesperetin-7-O-glucoside	Flavonoids	Flavanones	31712-49-9	2	41206	58922	59542	9	9	9	1.19699	0.0125218	0.029888	0.000169099	-12.5298	down
Lmzp002365	C22H24O11	Hesperetin-7-O-glucoside	Flavonoids	Flavanones	31712-49-9	2	165110	106250	141130	41206	58922	59542	1.15229	0.0279899	0.0620111	0.387088	-1.36927	down
MA10014775	C6H6O2	Hydroquinone	Phenolic acids	Phenolic acids	123-31-9	2	8902.1	9808.2	7239.3	3875	5148.8	3396.8	1.11281	0.0105722	0.0265564	0.478643	-1.06298	down
MA10039641	C12H22O11	Lactobiose*	Others	Saccharides and Alcohols	63-42-3	1	609290	421250	761640	144020	133580	151860	1.16021	0.0435375	0.0755972	0.23963	-2.06112	down
ML10179289	C8H10O	2-Phenylethanol	Phenolic acids	Phenolic acids	-	2	838930	661440	647300	1803800	1873600	1688000	1.20653	0.000218366	0.00481769	2.49824	1.32091	up
ML10179289	C8H10O	2-Phenylethanol	Phenolic acids	Phenolic acids	-	2	1803800	1873600	1688000	916980	791800	956970	1.17724	0.000266357	0.00378319	0.496841	-1.00914	down
ML10180524	C9H13N3O5	Cytarabine	Nucleotides and derivatives	Nucleotides and derivatives	147-94-4	1	788400	485420	751720	122840	162610	231250	1.13039	0.0248657	0.0485803	0.255092	-1.97091	down
ML10181668	C6H11NO2	Cycloleucine	Amino acids and derivatives	Amino acids and derivatives	52-52-8	2	14278000	11580000	12113000	6260900	5709500	5891300	1.20812	0.0123356	0.0369022	0.470404	-1.08803	down
mws0014	C10H10O4	Ferulic acid*	Phenolic acids	Phenolic acids	537-98-4	1	3965300	3491700	3307200	882630	1429900	1070000	1.1623	0.000756862	0.00595888	0.314239	-1.67007	down
mws0014	C10H10O4	Ferulic acid*	Phenolic acids	Phenolic acids	537-98-4	1	11867000	10682000	10344000	3965300	3491700	3307200	1.21927	0.001183	0.0115494	0.327249	-1.61154	down
mws0028	C8H8O4	Vanillic acid	Phenolic acids	Phenolic acids	121-34-6	2	485650	435520	485740	182500	195330	288180	1.11622	0.00737773	0.0215596	0.473385	-1.07891	down
mws0038	C17H14O6	Kumatakenin	Flavonoids	Flavonols	3301-49-3	2	6352.6	5572.7	5332.1	2658.5	2749.5	2513.2	1.18652	0.00733268	0.0214888	0.459003	-1.12342	down
mws0038	C17H14O6	Kumatakenin	Flavonoids	Flavonols	3301-49-3	2	15051	13924	14064	6352.6	5572.7	5332.1	1.21871	6.04858e-05	0.0038837	0.400971	-1.31843	down
mws0042	C15H14O7	Epigallocatechin*	Flavonoids	Flavanols	970-74-1	2	21895	20392	25401	141980	127300	150850	1.19396	0.00238682	0.0112906	6.20686	2.63386	up
mws0042	C15H14O7	Epigallocatechin*	Flavonoids	Flavanols	970-74-1	2	460590	401640	409370	21895	20392	25401	1.22662	0.00200255	0.0144961	0.0532306	-4.2316	down
mws0044	C15H12O7	Dihydroquercetin(Taxifolin)	Flavonoids	Flavanonols	480-18-2	1	1732900	1474000	1343500	405660	421810	430760	1.21931	0.0104592	0.0327701	0.27651	-1.8546	down
mws0047	C27H30O14	Apigenin-7-O-neohesperidoside (Rhoifolin)	Flavonoids	Flavones	17306-46-6	2	138540	100280	92042	50525	23934	26047	1.12648	0.0160108	0.0433644	0.30377	-1.71895	down
mws0051	C16H12O5	Acacetin	Flavonoids	Flavones	480-44-4	2	6116.4	6287.7	7658.5	2443.9	2318.4	3689.8	1.15257	0.0042729	0.0201111	0.421286	-1.24713	down
mws0061	C21H20O12	Quercetin-3-O-galactoside (Hyperin)*	Flavonoids	Flavonols	482-36-0	1	836160	708700	706890	165190	170300	180280	1.19432	0.00504244	0.0170527	0.229053	-2.12625	down
mws0063	C15H10O5	Genistein	Flavonoids	Isoflavones	446-72-0	2	4694.7	5020.4	5283.2	9	9	9	1.19758	0.00116126	0.00724927	0.0018002	-9.11762	down
mws0066	C16H12O7	Isorhamnetin	Flavonoids	Flavonols	480-19-3	2	15647	12423	11158	50624	40039	45417	1.17437	0.00339121	0.0138118	3.46895	1.7945	up
mws0072	C21H20O10	Apigenin-5-O-glucoside	Flavonoids	Flavones	28757-27-9	2	143120	102440	127370	57263	60490	54112	1.15863	0.0274326	0.0524262	0.460851	-1.11763	down
mws0089	C21H20O11	Kaempferol-7-O-glucoside*	Flavonoids	Flavonols	16290-07-6	2	41516	41538	29064	9	9	9	1.19759	0.0121378	0.029303	0.000240818	-12.0198	down
mws0091	C21H20O12	Quercetin-3-O-glucoside (Isoquercitrin)*	Flavonoids	Flavonols	482-35-9	1	420170	401180	555810	100240	74673	134440	1.15578	0.0110184	0.0272872	0.224631	-2.15437	down
mws0091	C21H20O12	Quercetin-3-O-glucoside (Isoquercitrin)*	Flavonoids	Flavonols	482-35-9	1	1464300	1073100	1232500	420170	401180	555810	1.18628	0.010194	0.0326147	0.365304	-1.45283	down
mws0093	C10H12O3	coniferyl alcohol	Phenolic acids	Phenolic acids	458-35-5	2	18320	10462	16571	47360	38758	31261	1.12403	0.019636	0.0492762	2.58812	1.3719	up
mws0097	C20H22O6	Pinoresinol*	Lignans and Coumarins	Lignans	487-36-5	3	10489	12572	13118	24897	26383	26225	1.20736	0.000437929	0.00771264	2.14226	1.09914	up
mws0119	C14H28O2	Myristic Acid	Lipids	Free fatty acids	544-63-8	1	34563000	40023000	36355000	16894000	20017000	16377000	1.20318	0.00101932	0.0107724	0.480327	-1.05791	down
mws0126	C26H54NO7P	LysoPC 18:0*	Lipids	LPC	19420-57-6	1	2453500	1919900	2148300	636490	1197700	828640	1.10452	0.00475253	0.0165271	0.408303	-1.29229	down
mws0126	C26H54NO7P	LysoPC 18:0*	Lipids	LPC	19420-57-6	1	687970	1063700	1059600	2453500	1919900	2148300	1.14989	0.00391041	0.0193183	2.31984	1.21403	up
mws0133	C6H6N2O	Nicotinamide	Others	Vitamin	98-92-0	1	71079000	73056000	67674000	996910	930080	951850	1.19773	0.000508044	0.00470164	0.0135917	-6.20113	down
mws0145	C8H8O3	O-Anisic acid (2-Methoxybenzoic Acid)	Phenolic acids	Phenolic acids	529-75-9	2	1532100	1468300	1221600	87596	86461	95181	1.22616	0.0050938	0.0217514	0.0637703	-3.97097	down
mws0178	C16H18O9	Chlorogenic acid (3-O-caffeoylquinic acid)*	Phenolic acids	Phenolic acids	327-97-9	1	9	9	9	8840.4	13753	15701	1.22703	0.0246632	0.0577839	1418.31	10.47	up
mws0182	C8H8O3	p-Hydroxyphenyl acetic acid	Phenolic acids	Phenolic acids	156-38-7	3	182310	177170	171050	1158300	1016100	1118900	1.22733	0.00200632	0.0144961	6.20757	2.63403	up
mws0182	C8H8O3	p-Hydroxyphenyl acetic acid	Phenolic acids	Phenolic acids	156-38-7	3	1158300	1016100	1118900	178700	127940	176650	1.18871	0.000598197	0.00535569	0.146749	-2.76857	down
mws0191	C5H11NO2	Betaine	Alkaloids	Alkaloids	107-43-7	2	452560	461610	418050	178670	211560	185700	1.18715	0.00017655	0.00305345	0.432308	-1.20987	down
mws0208	C6H10O4	Adipic Acid	Organic acids	Organic acids	124-04-9	3	1573000	1482300	1586200	686350	586210	642270	1.1898	3.51064e-05	0.00177697	0.412546	-1.27737	down
mws0219	C4H7NO4	L-Aspartic Acid	Amino acids and derivatives	Amino acids and derivatives	56-84-8	1	8183400	7074800	7269600	1510500	1494700	1501800	1.22658	0.00321614	0.0183591	0.200064	-2.32147	down
mws0227	C6H13NO2	L-Leucine*	Amino acids and derivatives	Amino acids and derivatives	61-90-5	1	2325400	2077500	2324700	785340	622870	777880	1.18391	0.000282987	0.00378319	0.324944	-1.62174	down
mws0227	C6H13NO2	L-Leucine*	Amino acids and derivatives	Amino acids and derivatives	61-90-5	1	1021800	922210	931640	2325400	2077500	2324700	1.22044	0.00152468	0.0131271	2.33951	1.2262	up
mws0230	C4H9NO3	L-Threonine	Amino acids and derivatives	Amino acids and derivatives	72-19-5	2	984950	960390	979810	338540	316970	370020	1.19269	5.80966e-05	0.00206869	0.350591	-1.51214	down
mws0237	C9H16O4	Azelaic acid	Organic acids	Organic acids	123-99-9	1	6541900	6036000	6183600	1620400	2548300	1700800	1.16473	0.00106799	0.00687027	0.312848	-1.67647	down
mws0237	C9H16O4	Azelaic acid	Organic acids	Organic acids	123-99-9	1	15081000	13991000	13909000	6541900	6036000	6183600	1.22381	0.00063003	0.00866495	0.436507	-1.19592	down
mws0242	C8H14O4	Suberic Acid	Organic acids	Organic acids	505-48-6	1	181600	139530	192570	46448	34301	31514	1.17455	0.00984554	0.0253068	0.218538	-2.19404	down
mws0248	C9H12N2O6	Uridine	Nucleotides and derivatives	Nucleotides and derivatives	58-96-8	1	111110	171400	138200	25651	41236	33294	1.15879	0.0201661	0.0418804	0.238124	-2.07022	down
mws0254	C6H9N3O2	L-Histidine	Amino acids and derivatives	Amino acids and derivatives	71-00-1	1	371220	401510	418200	59348	46584	80355	1.17868	7.95887e-05	0.00233239	0.156421	-2.67649	down
mws0254	C6H9N3O2	L-Histidine	Amino acids and derivatives	Amino acids and derivatives	71-00-1	1	159320	161640	119920	371220	401510	418200	1.20476	0.000204954	0.00478329	2.70126	1.43363	up
mws0256	C5H11NO2	L-Valine	Amino acids and derivatives	Amino acids and derivatives	72-18-4	1	15196000	14363000	15110000	5665200	4255000	5621300	1.1779	0.000252771	0.00370379	0.347926	-1.52315	down
mws0258	C6H13NO2	L-Isoleucine*	Amino acids and derivatives	Amino acids and derivatives	73-32-5	1	2291600	2135100	2418500	863360	662380	852430	1.17848	0.000193332	0.00318315	0.347422	-1.52524	down
mws0258	C6H13NO2	L-Isoleucine*	Amino acids and derivatives	Amino acids and derivatives	73-32-5	1	1084100	926120	922530	2291600	2135100	2418500	1.21506	0.000443912	0.00771264	2.33406	1.22284	up
mws0263	C5H7NO3	5-Oxo-L-Proline	Amino acids and derivatives	Amino acids and derivatives	98-79-3	1	52617	60204	53234	19812	12867	22483	1.14213	0.000681714	0.00566306	0.332191	-1.58991	down
mws0264	C12H22O11	D-Trehalose*	Others	Saccharides and Alcohols	99-20-7	1	361770	472290	449520	97197	82853	63965	1.17953	0.00598268	0.0185639	0.190105	-2.39513	down
mws0277	C7H12O6	Quinic Acid	Organic acids	Organic acids	77-95-2	2	2952400	3513100	3614700	1451400	1745100	1494800	1.16781	0.0055306	0.0177349	0.465398	-1.10346	down
mws0281	C6H8O7	Citric Acid*	Organic acids	Organic acids	77-92-9	1	3564700	4407200	4329000	1720200	1663300	1577300	1.18138	0.0104618	0.0264852	0.403288	-1.31012	down
mws0282	C11H12N2O2	L-Tryptophan	Amino acids and derivatives	Amino acids and derivatives	73-22-3	1	10537000	10242000	9724800	22550000	21915000	20833000	1.2242	0.000327335	0.00608154	2.14065	1.09805	up
mws0289	C23H46NO7P	LysoPE 18:1*	Lipids	LPE	89576-29-4	1	2409600	2543700	2398700	988810	1259700	1081800	1.17866	0.000469078	0.00466866	0.45298	-1.14248	down
mws0336	C6H6N2O2	Urocanic acid	Organic acids	Organic acids	104-98-3	1	177700	163780	115360	18056	22766	28490	1.17577	0.0186489	0.0395071	0.151721	-2.72051	down
mws0341	C6H12O3	2-Hydroxyisocaproic acid	Organic acids	Organic acids	20312-37-2	2	100330	86201	93644	33279	45016	32202	1.16534	0.000614254	0.00535569	0.394386	-1.34232	down
mws0344	C5H10O6	D-Xylonic acid	Others	Saccharides and Alcohols	526-91-0	2	371090	304950	325860	9	9	9	1.19781	0.00339853	0.0138118	2.69488e-05	-15.1794	down
mws0344	C5H10O6	D-Xylonic acid	Others	Saccharides and Alcohols	526-91-0	2	9	9	9	371090	304950	325860	1.22841	0.00339853	0.0184139	37107.4	15.1794	up
mws0359	C15H30O2	Pentadecanoic Acid	Lipids	Free fatty acids	1002-84-2	1	1593400	1621400	1110400	734020	506300	909760	1.05313	0.0278722	0.0618798	0.497105	-1.00838	down
mws0361	C16H30O2	Palmitoleic Acid	Lipids	Free fatty acids	373-49-9	1	60995	50944	47936	6374.1	3620.3	5398.9	1.18388	0.00512356	0.0171402	0.0962833	-3.37657	down
mws0369	C20H32O2	Arachidonic Acid	Lipids	Free fatty acids	506-32-1	1	42226	42856	40747	6233.1	10065	8364.3	1.18114	8.18334e-05	0.00233336	0.195999	-2.35108	down
mws0369	C20H32O2	Arachidonic Acid	Lipids	Free fatty acids	506-32-1	1	93674	93552	78807	42226	42856	40747	1.21206	0.010059	0.0323397	0.472983	-1.08014	down
mws0376	C4H4O4	Fumaric acid	Organic acids	Organic acids	110-17-8	1	24934	12245	21748	9	9	9	1.19605	0.0356795	0.0642353	0.000458194	-11.0918	down
mws0383	C17H32O2	10-Heptadecenoic Acid	Lipids	Free fatty acids	29743-97-3	1	45569000	44379000	43432000	3465800	3201200	3301000	1.19764	0.000184074	0.00308251	0.0747338	-3.74209	down
MWS0442	C18H32O16	Maltotriose*	Others	Saccharides and Alcohols	1109-28-0	1	1131400	920700	1189700	279150	211910	302190	1.17593	0.0055778	0.0178321	0.244694	-2.03095	down
mws0473	C5H8O4	2-Methylsuccinic acid	Organic acids	Organic acids	498-21-5	2	6892800	5874300	6399500	2389300	2264100	2353000	1.22295	0.00467953	0.0210878	0.365553	-1.45185	down
mws0474	C12H22O4	Dodecanedioic aicd	Lipids	Free fatty acids	693-23-2	2	5956.1	5056.4	5529.4	1795.2	2111.2	1762.6	1.21753	0.00167383	0.0136056	0.342705	-1.54496	down
mws0491	C8H11N	Phenethylamine	Alkaloids	Alkaloids	64-04-0	2	12038000	10832000	10844000	5521300	5024000	5600700	1.18786	0.00132374	0.00791077	0.478911	-1.06217	down
mws0491	C8H11N	Phenethylamine	Alkaloids	Alkaloids	64-04-0	2	4520200	3882100	3955800	12038000	10832000	10844000	1.22006	0.000590423	0.00844943	2.72809	1.44789	up
mws0567	C5H11N3O2	4-Guanidinobutyric acid	Organic acids	Organic acids	463-00-3	3	287400	204150	239860	115100	127250	104630	1.17539	0.0268527	0.0607629	0.474399	-1.07583	down
mws0574	C4H8O3	2-Hydroxyisobutyric acid	Organic acids	Organic acids	594-61-6	1	23417	22875	26537	9	9	9	1.1976	0.00220381	0.0107615	0.000370731	-11.3973	down
mws0576	C4H8O3	3-Hydroxybutyric acid	Organic acids	Organic acids	300-85-6	2	163550	179920	222540	9	9	9	1.19736	0.00857349	0.0235164	4.77023e-05	-14.3556	down
mws0582	C11H19N3O6S	S-(Methyl)glutathione	Amino acids and derivatives	Amino acids and derivatives	2922-56-7	1	22195	14466	19178	5602.9	4729.2	6850.5	1.15284	0.0227264	0.0452512	0.307717	-1.70032	down
mws0609	C10H12N5O7P	Guanosine 3',5'-cyclic monophosphate	Nucleotides and derivatives	Nucleotides and derivatives	7665-99-8	1	1730800	1756800	1705800	852330	688080	779670	1.18333	0.0011408	0.00716397	0.446736	-1.1625	down
MWS0618	C9H19NO4	Pantothenol	Others	Saccharides and Alcohols	16485-10-2	1	2932200	2685000	2788800	9915.8	8235.6	8696.1	1.19758	0.000657346	0.00550397	0.00319385	-8.29049	down
mws0663	C7H8N4O2	1,7-Dimethylxanthine	Nucleotides and derivatives	Nucleotides and derivatives	611-59-6	3	176250	163800	170280	9	9	9	1.19781	0.000446371	0.00464404	5.29069e-05	-14.2062	down
mws0668	C10H12N4O6	Xanthosine	Nucleotides and derivatives	Nucleotides and derivatives	146-80-5	1	3958200	4277700	4304700	550640	392040	509480	1.19134	0.000162844	0.00296208	0.115797	-3.11033	down
mws0668	C10H12N4O6	Xanthosine	Nucleotides and derivatives	Nucleotides and derivatives	146-80-5	1	580340	449310	439010	3958200	4277700	4304700	1.22398	0.00018551	0.00478329	8.5388	3.09403	up
mws0671	C4H9NO3	L-Homoserine	Amino acids and derivatives	Amino acids and derivatives	672-15-1	2	543840	526530	553670	130920	163830	170570	1.18685	4.37927e-05	0.00177697	0.28652	-1.80329	down
mws0675	C11H15N2O8P	β-Nicotinamide mononucleotide	Nucleotides and derivatives	Nucleotides and derivatives	1094-61-7	2	61858	62554	47064	22062	31572	24938	1.13066	0.0113877	0.0280703	0.45821	-1.12592	down
mws0675	C11H15N2O8P	β-Nicotinamide mononucleotide	Nucleotides and derivatives	Nucleotides and derivatives	1094-61-7	2	198480	132360	175530	61858	62554	47064	1.18396	0.0229578	0.054881	0.338638	-1.56219	down
mws0704	C2H8NO4P	O-Phosphorylethanolamine	Alkaloids	Alkaloids	1071-23-4	2	59821	50253	58472	13767	15807	25891	1.12937	0.00172224	0.00917657	0.329079	-1.60349	down
mws0704	C2H8NO4P	O-Phosphorylethanolamine	Alkaloids	Alkaloids	1071-23-4	2	128090	108690	117620	59821	50253	58472	1.2058	0.00213026	0.0148417	0.475581	-1.07224	down
mws0749	C7H6O3	4-Hydroxybenzoic Acid	Phenolic acids	Phenolic acids	99-96-7	1	1274300	1144300	1302400	340470	318200	362450	1.193	0.00170795	0.00917657	0.274421	-1.86554	down
mws0749	C7H6O3	4-Hydroxybenzoic Acid	Phenolic acids	Phenolic acids	99-96-7	1	2820100	2570800	2441600	1274300	1144300	1302400	1.21291	0.00222652	0.0150731	0.475072	-1.07378	down
mws0751	C13H26O2	Tridecanoic Acid	Lipids	Free fatty acids	638-53-9	1	4591.1	3959.1	3869.8	9	9	9	1.19781	0.00300642	0.0128934	0.00217391	-8.84549	down
mws0789	C15H12O4	Pinocembrin (Dihydrochrysin)	Flavonoids	Flavanones	480-39-7	1	46940	44846	40751	20779	11683	15674	1.13764	0.001552	0.00865369	0.363189	-1.46121	down
mws0789	C15H12O4	Pinocembrin (Dihydrochrysin)	Flavonoids	Flavanones	480-39-7	1	108550	93060	119140	46940	44846	40751	1.20863	0.010862	0.0337327	0.41321	-1.27505	down
mws0791	C28H34O14	Poncirin (Isosakuranetin-7-O-neohesperidoside)	Flavonoids	Flavanones	14941-08-3	3	15037	11037	14101	2820.4	2400.4	5492.6	1.11307	0.0036943	0.0144888	0.266668	-1.90688	down
mws0823	C5H8O3	3-Methyl-2-Oxobutanoic acid	Organic acids	Organic acids	759-05-7	2	184560	157360	154450	60930	58664	48534	1.1837	0.00320314	0.0134634	0.338715	-1.56186	down
mws0847	C6H7N5	1-Methyladenine	Nucleotides and derivatives	Nucleotides and derivatives	5142-22-3	2	41342	59469	69709	31220	16596	25967	1.0336	0.0409087	0.0719311	0.432694	-1.20858	down
mws0856	C21H20O12	Quercetin-4'-O-glucoside (Spiraeoside)*	Flavonoids	Flavonols	20229-56-5	1	345430	329090	428720	120130	72524	123850	1.14403	0.00459507	0.0162962	0.286886	-1.80145	down
mws0863	C5H11O7P	2-Deoxyribose-5'-phosphate*	Nucleotides and derivatives	Nucleotides and derivatives	102916-66-5	3	9	9	9	81597	55849	68716	1.22816	0.0115001	0.0353004	7635.63	12.8985	up
mws0866	C6H13O9P	D-Glucose 6-phosphate*	Others	Saccharides and Alcohols	56-73-5	1	10062000	8810200	8654600	1732700	1754600	1872300	1.22569	0.00336358	0.0184139	0.194705	-2.36064	down
mws0884	C10H12N5O6P	Cyclic 3',5'-Adenylic acid	Nucleotides and derivatives	Nucleotides and derivatives	60-92-4	1	269030	274180	261060	46267	32186	46252	1.18719	4.55381e-06	0.000873248	0.155054	-2.68916	down
mws0894	C22H22O10	Glycitin (Glycitein 7-O-Glucoside)	Flavonoids	Isoflavones	40246-10-4	2	26932	24328	36449	8496.5	17095	7872.2	1.05364	0.0203651	0.0422106	0.381531	-1.39013	down
mws0894	C22H22O10	Glycitin (Glycitein 7-O-Glucoside)	Flavonoids	Isoflavones	40246-10-4	2	5444	17633	9102.8	26932	24328	36449	1.03031	0.0230152	0.0548943	2.72559	1.44657	up
mws0895	C21H20O10	Genistein-7-O-Glucoside (Genistin)	Flavonoids	Isoflavones	529-59-9	2	42914	47066	45170	17010	22849	25504	1.13407	0.00422369	0.0156208	0.483633	-1.04802	down
mws0905	C16H14O4	Medicarpin*	Phenolic acids	Phenolic acids	32383-76-9	2	21253	18921	20019	2789.6	3226.3	3691.5	1.22295	0.000447828	0.00771264	0.161271	-2.63244	down
mws0906	C16H22O8	coniferyl alcohol-4-O-glucoside (Coniferin)	Phenolic acids	Phenolic acids	531-29-3	3	607270	498790	586070	1228400	1035100	1317200	1.16263	0.00910707	0.0243674	2.11609	1.0814	up
mws0908	C16H12O5	Glycitein	Flavonoids	Isoflavones	40957-83-3	2	26982	37674	45109	22787	13070	12409	1.0608	0.0386107	0.0776772	0.439721	-1.18534	down
mws0921	C9H10O2	p-Coumaryl alcohol	Phenolic acids	Phenolic acids	-	3	27130	28130	31391	69136	78100	74603	1.21887	0.000679059	0.00887807	2.56014	1.35622	up
mws0924	C6H10O4	2-Methylglutaric acid	Organic acids	Organic acids	617-62-9	3	1624700	1550900	1517300	616450	537760	648920	1.18835	3.05121e-05	0.00177697	0.384225	-1.37998	down
mws0930	C22H34O2	Docosapentaenoic acid	Lipids	Free fatty acids	24880-45-3	2	2130.3	3028.9	1995.4	9	9	9	1.19651	0.0181334	0.0387261	0.0037738	-8.04977	down
mws0930	C22H34O2	Docosapentaenoic acid	Lipids	Free fatty acids	24880-45-3	2	6318.5	7800.1	5341.8	2130.3	3028.9	1995.4	1.16301	0.0162835	0.0435461	0.367649	-1.4436	down
mws0972	C6H12O3	6-Hydroxyhexanoic acid	Organic acids	Organic acids	1191-25-9	2	43932	44931	31923	20687	15081	19698	1.12078	0.0222902	0.0447928	0.459209	-1.12278	down
mws0972	C6H12O3	6-Hydroxyhexanoic acid	Organic acids	Organic acids	1191-25-9	2	278740	197080	216990	43932	44931	31923	1.21095	0.014201	0.0398908	0.174342	-2.52001	down
mws0976	C9H12N2O6	β-Pseudouridine	Nucleotides and derivatives	Nucleotides and derivatives	1445-07-4	2	15918	18532	27250	62101	62848	50945	1.16595	0.00188646	0.0143065	2.85079	1.51136	up
mws0983	C20H39NO2	N-Oleoylethanolamine	Alkaloids	Alkaloids	111-58-0	1	193080	246790	220120	697510	718460	617690	1.18485	0.000983688	0.0067389	3.08135	1.62356	up
mws1014	C10H8O5	Fraxetin (7,8-Dihydroxy-6-methoxycoumarin)	Lignans and Coumarins	Coumarins	574-84-5	2	32233	34038	45253	139910	155180	85422	1.12955	0.0470315	0.0799006	3.41193	1.77059	up
mws1015	C15H16O9	Esculin (6,7-DihydroxyCoumarin-6-glucoside)	Lignans and Coumarins	Coumarins	531-75-9	2	30022	36173	31967	53754	77144	66532	1.1336	0.0321473	0.0591892	2.01127	1.0081	up
mws1015	C15H16O9	Esculin (6,7-DihydroxyCoumarin-6-glucoside)	Lignans and Coumarins	Coumarins	531-75-9	2	139170	102400	181920	30022	36173	31967	1.19591	0.0413237	0.0810403	0.231793	-2.10909	down
mws1050	C5H9NO4	O-Acetylserine	Amino acids and derivatives	Amino acids and derivatives	5147-00-2	3	221070	262480	221520	54429	73300	33324	1.1735	0.000623207	0.00866495	0.228421	-2.13023	down
mws1060	C10H12N4O5	9-(Arabinosyl)hypoxanthine	Nucleotides and derivatives	Nucleotides and derivatives	7013-16-3	1	170310	147580	180990	62630	58580	64589	1.18614	0.00730147	0.021457	0.372432	-1.42495	down
mws1060	C10H12N4O5	9-(Arabinosyl)hypoxanthine	Nucleotides and derivatives	Nucleotides and derivatives	7013-16-3	1	394780	308920	294850	170310	147580	180990	1.17022	0.0248409	0.0579438	0.499604	-1.00114	down
mws1073	C27H30O15	Apigenin-6,8-di-C-glucoside (Vicenin-2)	Flavonoids	Flavonoid carbonoside	23666-13-9	1	4658	6724.2	4607.8	9	9	9	1.19683	0.0167409	0.0365665	0.00168856	-9.20999	down
mws1080	C12H22O11	Galactinol*	Others	Saccharides and Alcohols	3687-64-7	1	2925500	3011500	3085500	1079400	1289000	1053300	1.18753	0.000110786	0.00255619	0.379241	-1.39881	down
mws1090	C6H13O9P	Glucose-1-phosphate*	Others	Saccharides and Alcohols	59-56-3	1	9898700	8907500	9530000	1931800	1735100	1862700	1.22675	0.000998755	0.0107724	0.195143	-2.3574	down
mws1094	C15H12O6	Dihydrokaempferol (Aromadendrin)	Flavonoids	Flavanonols	480-20-6	2	15224	15284	14532	5956	3118.9	5209.3	1.16398	0.00416371	0.0200426	0.317145	-1.65679	down
mws1164	C6H12O6	D-Fructose*	Others	Saccharides and Alcohols	7660-25-5	2	3301400	2663200	2857200	334970	322000	386560	1.22463	0.00488651	0.0213964	0.11829	-3.0796	down
mws1179	C21H22O10	Naringenin-7-O-glucoside (Prunin)	Flavonoids	Flavanones	529-55-5	1	283970	258030	260190	95700	80311	91042	1.22082	0.000265937	0.00521531	0.332905	-1.58682	down
mws1195	C10H10O3	p-Coumaric acid methyl ester	Phenolic acids	Phenolic acids	3943-97-3	3	1200700	1261400	1107200	255270	267450	286140	1.1951	0.00169629	0.00917657	0.226616	-2.14168	down
mws1195	C10H10O3	p-Coumaric acid methyl ester	Phenolic acids	Phenolic acids	3943-97-3	3	3488800	2866500	3297400	1200700	1261400	1107200	1.21742	0.00576463	0.0232735	0.369772	-1.43529	down
mws1212	C11H12O4	Methyl ferulate	Phenolic acids	Phenolic acids	-	1	5448100	5682500	5109800	1153600	1006100	946340	1.19452	0.000430339	0.00463273	0.191254	-2.38644	down
mws1212	C11H12O4	Methyl ferulate	Phenolic acids	Phenolic acids	-	1	17928000	18690000	19124000	5448100	5682500	5109800	1.22663	8.06405e-05	0.00406659	0.291349	-1.77918	down
mws1329	C21H20O12	Quercetin-7-O-glucoside*	Flavonoids	Flavonols	491-50-9	1	509810	390010	389740	98571	59786	84981	1.17366	0.00873322	0.0238076	0.188698	-2.40585	down
mws1333	C12H22O11	Melibiose*	Others	Saccharides and Alcohols	585-99-9	1	335300	371550	327940	83841	31721	125000	1.06378	0.00337329	0.0138118	0.232474	-2.10486	down
mws1346	C6H11NO4	DL-2-Aminoadipic acid	Alkaloids	Alkaloids	542-32-5	3	528210	556440	506260	199120	198920	197180	1.19621	0.00187901	0.00969101	0.374138	-1.41836	down
mws1360	C21H22O10	Engeletin	Flavonoids	Flavanonols	572-31-6	2	14161	13172	13187	9	9	9	1.19784	0.000587103	0.0053396	0.000666338	-10.5515	down
mws1361	C21H22O11	Taxifolin-3-O-rhamnoside (Astilbin)	Flavonoids	Flavanonols	29838-67-3	2	41072	47063	41599	11815	13586	12406	1.22246	0.00228494	0.0151873	0.291419	-1.77883	down
mws1409	C15H22N2O18P2	Uridine-5′-diphosphoglucuronic acid	Nucleotides and derivatives	Nucleotides and derivatives	-	3	70274	71678	90406	7991.1	4407	17075	1.15453	0.00219022	0.0150225	0.126843	-2.97888	down
mws1436	C18H38O2	1,18-Octadecanediol	Lipids	Free fatty acids	3155-43-9	3	1370900	1293100	1270900	15672	15741	13826	1.22819	0.000543694	0.00818804	0.0114969	-6.44262	down
mws1496	C17H23NO3	L-Hyoscyamine	Alkaloids	Tropan alkaloids	101-31-5	2	48944	35055	50096	99556	120920	141850	1.14512	0.0148336	0.0332963	2.70201	1.43403	up
mws1496	C17H23NO3	L-Hyoscyamine	Alkaloids	Tropan alkaloids	101-31-5	2	138010	122680	124660	48944	35055	50096	1.19729	0.000252809	0.00514856	0.347982	-1.52291	down
mws1564	C17H16O5	Farrerol (6,8-Dimethyl-5,7,4'-trihydroxyflavanone)	Flavonoids	Flavanones	24211-30-1	1	252010	292200	267860	42042	41127	37723	1.22634	0.00230893	0.0151873	0.148869	-2.74789	down
mws1574	C16H22O10	Geniposidic acid	Terpenoids	Monoterpenoids	27741-01-1	2	15724	12555	14735	40172	35416	33990	1.17806	0.00194065	0.00971128	2.5475	1.34908	up
mws1587	C6H13NO2	L-Norleucine*	Amino acids and derivatives	Amino acids and derivatives	327-57-1	1	2317600	2089700	2400600	813470	657930	811170	1.18383	0.000612674	0.00535569	0.335283	-1.57655	down
mws1587	C6H13NO2	L-Norleucine*	Amino acids and derivatives	Amino acids and derivatives	327-57-1	1	1048900	928210	949940	2317600	2089700	2400600	1.21806	0.0019016	0.0143065	2.32586	1.21776	up
MWS1837	C8H15NO2	TranexamicAcid	Organic acids	Organic acids	1197-18-8	3	766720	590900	563360	9	9767.8	9	1.08792	0.00970441	0.0313322	0.00509417	-7.61694	down
MWS1839	C9H10O3	Ethylparaben	Phenolic acids	Phenolic acids	120-47-8	3	230190	217750	192490	1042000	933680	1000600	1.2251	0.000565399	0.00823343	4.64732	2.2164	up
MWS1839	C9H10O3	Ethylparaben	Phenolic acids	Phenolic acids	120-47-8	3	1042000	933680	1000600	9161.2	5582.5	11609	1.19223	0.000996802	0.00678103	0.00885424	-6.81942	down
MWS1846	C8H8O3	Phenoxyacetic acid	Phenolic acids	Phenolic acids	122-59-8	3	1573700	1306500	1128200	85902	76357	80059	1.22481	0.0104407	0.0327701	0.0604525	-4.04805	down
MWS1882	C4H7NO4	Iminodiacetic acid	Organic acids	Organic acids	142-73-4	1	785660	726850	696050	162190	133350	171050	1.22094	0.000472724	0.00771264	0.211264	-2.24288	down
MWS1900	C11H20O4	Undecanedioic acid	Lipids	Free fatty acids	1852-04-6	3	77382	70850	74416	29325	35306	27472	1.18065	0.000183353	0.00308251	0.413671	-1.27344	down
MWS1900	C11H20O4	Undecanedioic acid	Lipids	Free fatty acids	1852-04-6	3	282800	257300	235400	77382	70850	74416	1.22247	0.00481879	0.0212629	0.287103	-1.80036	down
MWS1912	C13H22O3	Methyl dihydrojasmonate	Organic acids	Organic acids	24851-98-7	1	33195	33154	36573	10537	11288	11515	1.22553	0.00136287	0.0124421	0.323935	-1.62623	down
MWS20152	C22H26O8	syringaresinol	Lignans and Coumarins	Lignans	21453-71-4	3	17723	21054	16952	75243	63418	74841	1.18831	0.00274881	0.0120833	3.83108	1.93775	up
MWS20192	C7H6O5	Gallic acid	Phenolic acids	Phenolic acids	149-91-7	3	33759	17227	24428	53698	51646	53414	1.09798	0.0266408	0.060542	2.10515	1.07393	up
MWS2070	C10H12O3	Propylparaben	Phenolic acids	Phenolic acids	94-13-3	1	9125300	8729600	8539900	91922	77745	88999	1.19745	0.000388598	0.00440829	0.00979988	-6.67302	down
MWS2070	C10H12O3	Propylparaben	Phenolic acids	Phenolic acids	94-13-3	1	22686000	19646000	19392000	9125300	8729600	8539900	1.21844	0.00680666	0.0253652	0.427626	-1.22558	down
MWS2076	C6H7NO	2-Aminophenol	Alkaloids	Phenolamine	95-55-6	3	227130	114990	167600	341880	382440	405740	1.07376	0.00983438	0.0253068	2.21702	1.14862	up
MWS2076	C6H7NO	2-Aminophenol	Alkaloids	Phenolamine	95-55-6	3	400730	272300	389350	227130	114990	167600	1.04733	0.0265748	0.0605219	0.479791	-1.05952	down
mws2124	C2H5O6P	2-Phosphoglycolate	Organic acids	Organic acids	13147-57-4	3	97897	118200	102160	1549300	1604500	1534200	1.22752	7.33465e-05	0.0038837	14.7302	3.88071	up
mws2125	C3H5O6P	Phosphoenolpyruvate	Organic acids	Organic acids	138-08-9	2	558190	594720	636660	157690	147980	108790	1.21287	0.000189641	0.00478329	0.231598	-2.11031	down
mws2209	C21H20O11	Kaempferol-3-O-glucoside (Astragalin)	Flavonoids	Flavonols	480-10-4	2	50140	58358	34168	10564	15861	8558.4	1.13717	0.0283725	0.0536434	0.245212	-2.0279	down
mws2218	C8H10N4O2	Caffeine	Alkaloids	Alkaloids	-	1	60884	55784	60439	9	9	9	1.19778	0.000762538	0.00595909	0.00015245	-12.6794	down
mws2218	C8H10N4O2	Caffeine	Alkaloids	Alkaloids	-	1	202780	185350	188780	60884	55784	60439	1.22564	0.00069853	0.00891258	0.306992	-1.70373	down
MWS2430	C15H30O2	13-methylmyristic acid	Lipids	Free fatty acids	2485-71-4	1	1156500	1176000	1099400	405670	424800	457610	1.1936	4.30341e-05	0.00177697	0.375326	-1.41379	down
mws2608	C8H15NO6	N-Acetyl-D-galactosamine*	Others	Saccharides and Alcohols	1811-31-0	3	49350	29325	49491	7579.5	10172	10621	1.18673	0.0359887	0.0737176	0.221373	-2.17545	down
MWS2910	C10H15N3O4	5-Methyl-2'-deoxycytidine	Nucleotides and derivatives	Nucleotides and derivatives	838-07-3	2	17711	22873	20382	135500	116310	100750	1.18808	0.00933142	0.0244284	5.7829	2.53179	up
MWS2984	C4H4N6O	8-Azaguanine	Nucleotides and derivatives	Nucleotides and derivatives	134-58-7	3	103800	90310	107560	49656	43394	47068	1.1798	0.00495446	0.0168611	0.464474	-1.10633	down
MWS3136	C8H8O4	4-MethoxySalicylic acid	Phenolic acids	Phenolic acids	2237-36-7	3	27110	24709	29265	8682.2	5587.3	16173	1.03091	0.0204859	0.0423778	0.375444	-1.41333	down
MWS3136	C8H8O4	4-MethoxySalicylic acid	Phenolic acids	Phenolic acids	2237-36-7	3	203110	176870	181700	27110	24709	29265	1.22559	0.0020259	0.0144961	0.14436	-2.79226	down
MWS3149	C8H8O3	3-METHOXYbenzoic Acid	Phenolic acids	Phenolic acids	586-38-9	3	12067	13817	10239	9	9	9	1.19758	0.00728993	0.021457	0.000747446	-10.3857	down
mws4052	C4H7NO2	1-Aminocyclopropane-1-carboxylic acid	Organic acids	Organic acids	22059-21-8	1	141340	148970	113500	10913	13497	16518	1.18831	0.00684901	0.0204116	0.101355	-3.30252	down
mws4067	C16H14O4	Isomethacin*	Flavonoids	Isoflavones	74560-05-7	2	25884	21583	19442	8666	8229.1	13259	1.10225	0.00841306	0.0234656	0.450673	-1.14985	down
mws4067	C16H14O4	Isomethacin*	Flavonoids	Isoflavones	74560-05-7	2	69685	81577	89938	25884	21583	19442	1.21074	0.00587876	0.0232896	0.2774	-1.84996	down
mws4108	C21H20O5	1-Methoxyphaseollin	Lignans and Coumarins	Coumarins	157226-48-7	3	17142	26071	22892	10976	8764.3	6465.4	1.10289	0.0207714	0.0428843	0.396425	-1.33488	down
mws4108	C21H20O5	1-Methoxyphaseollin	Lignans and Coumarins	Coumarins	157226-48-7	3	3424.8	3010.2	5242.5	17142	26071	22892	1.19299	0.0152497	0.0418379	5.66089	2.50103	up
mws4170	C6H12O6	D-Glucose*	Others	Saccharides and Alcohols	14431-43-7	2	3676600	3514300	3293700	375350	340780	296820	1.22583	0.000824096	0.00972341	0.0966131	-3.37164	down
mws4174	C8H15NO6	N-Acetyl-D-mannosamine*	Others	Saccharides and Alcohols	7772-94-3	3	54577	67528	50888	17152	21520	20544	1.20232	0.012811	0.0374775	0.342303	-1.54665	down
MWS4354	C11H15N5O4	N6-methyladenosine	Nucleotides and derivatives	Nucleotides and derivatives	1867-73-8	3	139900	141130	155070	64365	65840	62817	1.19261	0.00281352	0.0123165	0.442609	-1.17589	down
mws5045	C12H24O3	12-Hydroxydodecanoic acid	Lipids	Free fatty acids	505-95-3	1	12007	10068	8394.9	4418.4	4757.2	4976.1	1.17912	0.0323165	0.0685836	0.464449	-1.10641	down
MWS5206	C9H10O4	Hydroxyphenyllactic acid	Phenolic acids	Phenolic acids	306-23-0	3	9845.3	7507.6	6207.8	22962	24918	19990	1.18464	0.00163329	0.0135462	2.88064	1.52639	up
MWS5206	C9H10O4	Hydroxyphenyllactic acid	Phenolic acids	Phenolic acids	306-23-0	3	22962	24918	19990	9844.5	10390	5091.6	1.0911	0.00330144	0.0138118	0.373156	-1.42215	down
MWS5231	C13H24O4	Tridecanedioic acid	Lipids	Free fatty acids	505-52-2	1	173930	154280	153770	75563	64341	70798	1.18544	0.00136482	0.00795514	0.437159	-1.19377	down
MWS5231	C13H24O4	Tridecanedioic acid	Lipids	Free fatty acids	505-52-2	1	386390	345220	327480	173930	154280	153770	1.21223	0.00372044	0.018839	0.455089	-1.13578	down
MWS80006	C18H32O4	9-Hydroperoxy-9Z,11E-Octadecadienoic Acid	Lipids	Free fatty acids	5502-91-0	3	51888	36096	37049	12045	13095	9049.4	1.16536	0.0224511	0.0449448	0.273443	-1.87069	down
MWSmce052	C30H48O3	3-Epiursolic Acid	Terpenoids	Triterpene	989-30-0	2	11135	10285	8070.5	48551	43040	40140	1.21603	0.00219278	0.0150225	4.4669	2.15927	up
MWSmce118	C5H7ClN2O2	Imidazoleacetic acid (hydrochloride)	Organic acids	Organic acids	3251-69-2	3	269960	229110	212220	108890	85199	107530	1.19096	0.006969	0.0254424	0.424045	-1.23771	down
MWSmce165	C6H14O5	L-Fucitol	Others	Saccharides and Alcohols	13074-06-1	3	34914	47070	26489	9	9	9	1.19702	0.0262385	0.050699	0.00024891	-11.9721	down
MWSmce165	C6H14O5	L-Fucitol	Others	Saccharides and Alcohols	13074-06-1	3	110700	112650	101130	34914	47070	26489	1.17649	0.00132353	0.0122949	0.334298	-1.58079	down
MWSmce199	C5H10O5	L-Xylose*	Others	Saccharides and Alcohols	609-06-3	3	65746	80859	57391	28689	25743	26978	1.19522	0.0256046	0.0594632	0.399076	-1.32526	down
MWSmce284	C8H10O3	3,4-Dimethoxyphenol	Phenolic acids	Phenolic acids	2033-89-8	2	9	9	9	80004	75861	107380	1.19764	0.0124648	0.0298195	9749.81	13.2512	up
MWSmce295	C9H12N2O6	1-beta-D-Arabinofuranosylurac​il	Nucleotides and derivatives	Nucleotides and derivatives	3083-77-0	2	42919	80729	77112	13818	16769	14497	1.1477	0.0491785	0.0822541	0.224567	-2.15478	down
MWSmce331	C4H7NO2	Azetidine-2-carboxylic acid	Alkaloids	Alkaloids	-	1	274090	273250	227450	30494	26250	28103	1.19551	0.00425923	0.0156208	0.10951	-3.19087	down
MWSmce331	C4H7NO2	Azetidine-2-carboxylic acid	Alkaloids	Alkaloids	-	1	112690	114300	82277	274090	273250	227450	1.18838	0.00195017	0.0143418	2.50525	1.32495	up
MWSmce333	C10H13N5O5	Crotonoside	Nucleotides and derivatives	Nucleotides and derivatives	1818-71-9	3	172340	233070	234050	51520	90077	78244	1.12445	0.00821523	0.0231664	0.343792	-1.54039	down
MWSmce455	C9H10O4	Methyl vanillate	Phenolic acids	Phenolic acids	3943-74-6	3	151930	149160	135240	68244	59637	71008	1.18237	0.000482976	0.00470164	0.455822	-1.13346	down
MWSmce461	C4H7NO2	L-Azetidine-2-carboxylic acid	Amino acids and derivatives	Amino acids and derivatives	2133-34-8	1	258240	242220	325970	28712	21787	11693	1.17245	0.00815683	0.0231664	0.0752538	-3.73209	down
MWSmce528	C9H10O3	2,3-Dimethoxybenzaldehyde	Phenolic acids	Phenolic acids	86-51-1	3	28876	25936	26928	8357.1	8190.2	10176	1.21714	0.000122524	0.00478329	0.326931	-1.61294	down
MWSmce585	C4H10ClNO2	Methyl 3-aminopropanoate (hydrochloride)	Amino acids and derivatives	Amino acids and derivatives	3196-73-4	3	2169500	2136000	2197000	564970	551890	473820	1.2249	6.92556e-06	0.00137327	0.244626	-2.03135	down
MWSmce607	C4H9NO3	DL-Threonine	Amino acids and derivatives	Amino acids and derivatives	80-68-2	3	428910	445250	380450	148580	129390	158020	1.18562	0.00161348	0.00886576	0.34751	-1.52487	down
MWSmce608	C6H13NO3	4-Hydroxyisoleucine	Amino acids and derivatives	Amino acids and derivatives	781658-23-9	3	187370	246910	220340	568230	511520	535220	1.20782	0.000179407	0.00478329	2.46703	1.30278	up
MWSmce609	C4H5CaNO4	Aspartic acid (calcium)	Amino acids and derivatives	Amino acids and derivatives	10389-09-0	3	704240	767550	940050	204460	233190	217190	1.21692	0.0132316	0.0384335	0.271511	-1.88092	down
MWSmce674	C31H46O2	Vitamin K1	Others	Vitamin	84-80-0	2	38653	46198	38907	8156.3	4621.6	5198.6	1.17739	0.00147971	0.00839296	0.145255	-2.78334	down
MWSmce689	C19H32O2	Methyl linolenate	Lipids	Free fatty acids	301-00-8	1	2737800	3245800	2508800	727130	641470	686470	1.18963	0.00944069	0.0245631	0.241989	-2.04698	down
MWSslk005	C16H14O4	Cardamonin	Flavonoids	Chalcones	18956-16-6	2	9265900	12402000	11674000	1766000	1414400	2107500	1.21299	0.00793502	0.0280106	0.158596	-2.65657	down
MWSslk023	C16H14O4	(E)-Cardamoni	Flavonoids	Chalcones	19309-14-9	2	10276000	12560000	12001000	1890200	1535500	2070500	1.2199	0.00343247	0.0184517	0.157769	-2.66411	down
MWSslk064	C10H10O5	Dimetghyl 4-Hydroxyisophthalate	Phenolic acids	Phenolic acids	5985-24-0	3	12163	14951	15812	9	9	9	1.22824	0.00587863	0.0232896	0.000628989	-10.6347	down
MWSslk073	C18H26O3	Octinoxate	Others	Others	5466-77-3	1	17410000	15464000	15384000	206320	301610	262640	1.19613	0.00171913	0.00917657	0.0159677	-5.9687	down
MWSslk074	C12H24O11	Lactitol*	Others	Saccharides and Alcohols	585-86-4	2	2197100	1665000	1802900	812440	782250	832080	1.20462	0.0204113	0.0507408	0.42838	-1.22304	down
MWSslk120	C11H13NO3	N-Acetyl-DL-phenylalanine	Amino acids and derivatives	Amino acids and derivatives	2901-75-9	3	25253	19188	16016	9	9	9	1.19751	0.0176195	0.0380134	0.000446598	-11.1287	down
MWSslk133	C14H26O4	Tetradecanedioic acid	Lipids	Free fatty acids	821-38-5	1	82491	72113	68198	29036	29651	32303	1.21501	0.00683167	0.0253652	0.40839	-1.29198	down
MWSslk154	C12H20O7	Triethyl citrate	Organic acids	Organic acids	77-93-0	2	879070	786950	713520	376780	333940	246900	1.14986	0.00182564	0.00963025	0.402439	-1.31316	down
MWSslk254	C27H30O15	Kaempferol-3-O-glucorhamnoside	Flavonoids	Flavonols	40437-72-7	1	2273800	2675100	2668700	842460	949000	956120	1.18597	0.00413691	0.0155873	0.360688	-1.47118	down
MWStz091	C8H12N2O2	Cyclo(L-Ala-L-Pro)	Amino acids and derivatives	Amino acids and derivatives	36357-32-1	3	27632	28510	24289	11542	6724.8	10240	1.1394	0.000905074	0.00640841	0.354426	-1.49645	down
MWStz205	C14H16N2O2	Cyclo(D-Phe-L-Pro)	Amino acids and derivatives	Amino acids and derivatives	26488-24-4	3	9749.5	7331.2	9908.5	9	9	9	1.19732	0.00849882	0.0234719	0.0010004	-9.96521	down
pma1303	C24H46NO7P	LysoPC 16:2*	Lipids	LPC	-	1	489120	576390	475110	185910	143950	130560	1.17531	0.0020096	0.00990714	0.298854	-1.74249	down
pma1303	C24H46NO7P	LysoPC 16:2*	Lipids	LPC	-	1	128790	131500	106780	489120	576390	475110	1.21953	0.0044413	0.0206287	4.19707	2.06938	up
pma1751	C12H15NO7	N-(beta-D-Glucosyl)nicotinate	Others	Vitamin	-	3	73788	65943	78042	33826	25701	33820	1.16208	0.0010154	0.00678103	0.428644	-1.22215	down
pma1751	C12H15NO7	N-(beta-D-Glucosyl)nicotinate	Others	Vitamin	-	3	2039300	1525200	1405600	73788	65943	78042	1.22432	0.0147027	0.0407069	0.0438166	-4.51238	down
pma2172	C17H17NO2	cinnamoyltyramine	Alkaloids	Phenolamine	20384-14-9	3	12988	10567	17725	193480	145280	150410	1.21544	0.00929659	0.0305748	11.85	3.56682	up
pmb0069	C7H7NO	Benzamide	Phenolic acids	Phenolic acids	55-21-0	3	1453300	1177100	1198400	3525300	3195500	3507900	1.21488	0.000132077	0.00478329	2.67152	1.41766	up
pmb0069	C7H7NO	Benzamide	Phenolic acids	Phenolic acids	55-21-0	3	3525300	3195500	3507900	1745800	1532300	1681000	1.18617	0.000507143	0.00470164	0.484822	-1.04447	down
pmb0197	C11H15N5O5	N7-Methylguanosine	Nucleotides and derivatives	Nucleotides and derivatives	20244-86-4	3	108000	113180	133360	67976	39570	64805	1.06949	0.00729508	0.021457	0.486126	-1.0406	down
pmb0197	C11H15N5O5	N7-Methylguanosine	Nucleotides and derivatives	Nucleotides and derivatives	20244-86-4	3	64640	39435	49247	108000	113180	133360	1.15273	0.00329155	0.0183953	2.31239	1.20938	up
pmb0235	C19H14O5	O-Feruloyl coumarin	Lignans and Coumarins	Coumarins	-	3	46345	72039	59597	19236	14584	16798	1.16235	0.0260572	0.050441	0.284401	-1.814	down
pmb0296	C21H40O4	1-Oleoyl-Sn-Glycerol	Lipids	Glycerol ester	129784-87-8	1	198130	203460	219440	96394	103460	82065	1.20809	0.000229452	0.0049377	0.453954	-1.13938	down
pmb0382	C19H14O6	O-Feruloyl 4-hydroxycoumarin	Lignans and Coumarins	Coumarins	-	1	119510	129320	78652	476620	528300	561400	1.17222	0.000404325	0.00449014	4.78292	2.25789	up
pmb0484	C5H13NO	Choline	Alkaloids	Alkaloids	62-49-7	2	19540000	17387000	16784000	4797500	4449300	4264800	1.22404	0.00299694	0.0176985	0.251561	-1.99102	down
pmb0496	C15H22N4O3	N-Feruloylagmatine	Alkaloids	Phenolamine	-	2	418510	345500	363270	93447	79338	79815	1.19211	0.00421084	0.0156208	0.224079	-2.15792	down
pmb0496	C15H22N4O3	N-Feruloylagmatine	Alkaloids	Phenolamine	-	2	1016300	755120	833890	418510	345500	363270	1.19173	0.0176791	0.0457248	0.432686	-1.20861	down
pmb0501	C5H14N4	Agmatine	Alkaloids	Alkaloids	306-60-5	2	57113	53078	41376	6075.5	15010	14654	1.10758	0.00427906	0.0156208	0.2358	-2.08436	down
pmb0501	C5H14N4	Agmatine	Alkaloids	Alkaloids	306-60-5	2	9	9	9	57113	53078	41376	1.22811	0.00861548	0.0295544	5613.59	12.4547	up
pmb0532	C10H13N4O8P	Inosine 5'-monophosphate	Nucleotides and derivatives	Nucleotides and derivatives	131-99-7	3	271000	197820	282830	86355	75983	87209	1.20063	0.0226416	0.0544943	0.331999	-1.59075	down
pmb0545	C23H25O11+	Rosinidin-3-O-glucoside	Flavonoids	Anthocyanidins	-	3	106460	91681	92816	52394	42577	40343	1.16634	0.00128612	0.00779804	0.465065	-1.10449	down
pmb0719	C32H34O15	tricin-4'-O-(syringyl alcohol)ether-5-O-glucoside	Flavonoids	Flavones	-	2	13966	13938	13453	6078.2	5692.5	3446.9	1.13366	0.00690741	0.0205276	0.367957	-1.44239	down
pmb0764	C6H9NOS	4-Methyl-5-thiazoleethanol	Others	Others	137-00-8	1	20381	14309	21701	9580.8	4135.1	7947.2	1.03785	0.0176622	0.0380277	0.384159	-1.38023	down
pmb0824	C25H28O13	syringic acid-4-O-(6''-feruloyl)glucoside	Phenolic acids	Phenolic acids	-	3	50950	51463	53678	11532	21198	17105	1.17571	0.00356506	0.0186241	0.319269	-1.64716	down
pmb0854	C26H48NO7P	LysoPC 18:3*	Lipids	LPC	-	2	29467000	31949000	29494000	12622000	10924000	10731000	1.18965	9.43015e-05	0.0024867	0.377043	-1.4072	down
pmb0855	C24H50NO7P	LysoPC 16:0*	Lipids	LPC	17364-16-8	1	10624000	11891000	11282000	24744000	24220000	24506000	1.22435	0.000142321	0.00478329	2.17386	1.12026	up
pmb0856	C23H46NO7P	LysoPE 18:1(2n isomer)*	Lipids	LPE	-	1	1649400	1569000	1446400	546080	719180	633400	1.17691	0.000329766	0.00415285	0.407019	-1.29683	down
pmb0862	C20H42NO7P	LysoPC 12:0	Lipids	LPC	20559-18-6	3	112370	110300	109920	66028	46565	49207	1.1488	0.010367	0.0264183	0.486485	-1.03953	down
pmb0863	C24H46NO7P	LysoPC 16:2(2n isomer)*	Lipids	LPC	-	1	509530	575480	501130	186120	136980	144240	1.181	0.000446265	0.00464404	0.29464	-1.76298	down
pmb0863	C24H46NO7P	LysoPC 16:2(2n isomer)*	Lipids	LPC	-	1	110530	127490	119810	509530	575480	501130	1.22445	0.00235136	0.0153709	4.43266	2.14817	up
pmb0865	C26H48NO7P	LysoPC 18:3(2n isomer)*	Lipids	LPC	-	2	99554	124010	96704	33030	33382	29330	1.18548	0.0117466	0.0287532	0.298943	-1.74206	down
pmb0874	C23H44NO7P	LysoPE 18:2(2n isomer)*	Lipids	LPE	-	1	268100	270430	292060	88664	112970	98066	1.18485	7.29004e-05	0.00219743	0.360828	-1.47062	down
pmb0876	C21H44NO7P	LysoPE 16:0*	Lipids	LPE	53862-35-4	1	45204000	36712000	40209000	15128000	18802000	18708000	1.17015	0.00391178	0.015007	0.431017	-1.21418	down
pmb0880	C23H48NO7P	LysoPE 18:0(2n isomer)*	Lipids	LPE	-	3	38782	39441	34679	17489	17860	15190	1.18441	0.000949071	0.00667513	0.447636	-1.1596	down
pmb0881	C23H44NO7P	LysoPE 18:2*	Lipids	LPE	-	1	16604000	17525000	17378000	6050100	6056100	6526300	1.19495	4.29734e-05	0.00177697	0.361747	-1.46695	down
pmb0962	C10H22N2O4	L-Lysine-Butanoic Acid	Amino acids and derivatives	Amino acids and derivatives	80407-71-2	3	41525	56250	60419	32179	13295	14386	1.03254	0.0175511	0.0379435	0.378396	-1.40203	down
pmb0962	C10H22N2O4	L-Lysine-Butanoic Acid	Amino acids and derivatives	Amino acids and derivatives	80407-71-2	3	14382	6142	19315	41525	56250	60419	1.0986	0.00690555	0.0253923	3.97083	1.98944	up
pmb0964	C16H23N5O5	Isopentenyladenine-7-N-glucoside	Nucleotides and derivatives	Nucleotides and derivatives	-	3	2449600	2131900	2634200	9832300	9578500	8633600	1.22042	0.000831325	0.00972341	3.88658	1.9585	up
pmb0981	C10H14N5O7P	Adenosine 5'-monophosphate	Nucleotides and derivatives	Nucleotides and derivatives	61-19-8	1	1519400	1189100	1342200	698440	571790	717220	1.15284	0.00845205	0.0234656	0.490644	-1.02725	down
pmb0981	C10H14N5O7P	Adenosine 5'-monophosphate	Nucleotides and derivatives	Nucleotides and derivatives	61-19-8	1	4504900	3219500	3321400	1519400	1189100	1342200	1.18917	0.0249929	0.0581704	0.366719	-1.44725	down
pmb0998	C10H14N5O8P	Guanosine 5'-monophosphate	Nucleotides and derivatives	Nucleotides and derivatives	85-32-5	2	189850	168180	142810	85241	62317	95625	1.10613	0.00882503	0.0239342	0.48555	-1.04231	down
pmb1096	C8H7N	Indole	Alkaloids	Plumerane	120-72-9	1	10951	10400	7250.3	25347	21603	19690	1.16227	0.00481766	0.0212629	2.32996	1.22031	up
pmb1562	C21H34O4	1-Stearidonoyl-Glycerol	Lipids	Glycerol ester	-	1	70515	64441	49339	13636	11717	15507	1.17988	0.0147459	0.033237	0.22171	-2.17326	down
pmb1754	C5H15NO4P+	O-Phosphocholine	Alkaloids	Alkaloids	107-73-3	3	66518	72084	71140	9	9	9	1.19771	0.000604657	0.00535569	0.00012873	-12.9234	down
pmb2165	C18H38NO7P	LysoPC 10:0	Lipids	LPC	22248-63-1	3	8447.2	9612.3	9361.5	9	9	9	1.19759	0.00149996	0.00841731	0.000984647	-9.98811	down
pmb2165	C18H38NO7P	LysoPC 10:0	Lipids	LPC	22248-63-1	3	23361	23236	19586	8447.2	9612.3	9361.5	1.21225	0.00577992	0.0232735	0.414321	-1.27118	down
pmb2211	C19H38N2O3	Cocamidopropyl betaine	Alkaloids	Alkaloids	-	1	444780	452500	435730	143470	132730	140880	1.19652	3.5394e-06	0.000873248	0.312886	-1.67629	down
pmb2211	C19H38N2O3	Cocamidopropyl betaine	Alkaloids	Alkaloids	-	1	2047300	1807700	1725000	444780	452500	435730	1.225	0.00454577	0.020675	0.238891	-2.06558	down
pmb2260	C23H46NO7P	LysoPC 15:1	Lipids	LPC	-	2	505110	549800	555620	241700	204700	191170	1.18199	0.000124979	0.00272992	0.395876	-1.33688	down
pmb2319	C23H48NO7P	LysoPC 15:0*	Lipids	LPC	108273-89-8	1	956990	962030	1041000	3058200	3086500	3218200	1.22631	2.95887e-05	0.00284859	3.16312	1.66135	up
pmb2406	C25H52NO7P	LysoPC 17:0*	Lipids	LPC	50930-23-9	2	394590	420730	434080	1626400	1552300	1534300	1.22677	0.00010399	0.00478329	3.77221	1.91541	up
pmb2507	C5H11O7P	2-Deoxyribose-1-phosphate*	Nucleotides and derivatives	Nucleotides and derivatives	17210-42-3	3	1074000	935920	798350	286460	262170	246240	1.21355	0.0123749	0.0369155	0.283046	-1.82089	down
pmb2643	C14H26O2	Myristoleic acid	Lipids	Free fatty acids	544-64-9	1	31392	32938	33411	2329.6	1375.8	2083.2	1.18951	3.74061e-05	0.00177697	0.0592239	-4.07768	down
pmb2723	C21H26O13	4-Hydroxycoumarin di-glucoside	Lignans and Coumarins	Coumarins	-	2	14750	18026	16816	6947.2	7443	10025	1.12573	0.00341694	0.0138118	0.492321	-1.02233	down
pmb2786	C18H30O3	9-Hydroxy-10,12,15-octadecatrienoic acid	Lipids	Free fatty acids	89886-42-0	2	8684.7	8624.6	6322.1	9	9	9	1.19753	0.00962906	0.0249599	0.00114255	-9.77353	down
pmb2787	C18H30O3	9-Oxo-10E,12Z-octadecadienoic acid	Lipids	Free fatty acids	54232-59-6	3	22167	21786	19594	8493.7	6699	8849.8	1.17553	0.000274223	0.00378319	0.378342	-1.40224	down
pmb2795	C10H10O3	4-Methoxycinnamic acid	Phenolic acids	Phenolic acids	830-09-1	3	1942000	2059400	1855500	429540	426360	462700	1.19597	0.00106632	0.00687027	0.225136	-2.15113	down
pmb2795	C10H10O3	4-Methoxycinnamic acid	Phenolic acids	Phenolic acids	830-09-1	3	6470900	5780300	5819600	1942000	2059400	1855500	1.22428	0.0017619	0.0139243	0.324109	-1.62545	down
pmb2799	C18H32O3	12,13-Epoxy-9-Octadecenoic Acid	Lipids	Free fatty acids	6799-85-5	1	133370	134260	126620	67679	59176	60997	1.1897	4.26216e-05	0.00177697	0.476479	-1.06951	down
pmb2922	C15H24N2O17P2	Uridine 5'-diphospho-D-glucose	Nucleotides and derivatives	Nucleotides and derivatives	133-89-1	1	7616100	9294600	9284500	1804800	1760700	1690900	1.22405	0.00618269	0.0239834	0.200663	-2.31716	down
pmb3042	C23H24O12	tricin-5-O-Glucoside	Flavonoids	Flavones	32769-00-9	2	222420	172670	189060	53103	76848	70511	1.16347	0.00488556	0.0167346	0.343169	-1.54301	down
pmb3042	C23H24O12	tricin-5-O-Glucoside	Flavonoids	Flavones	32769-00-9	2	648770	483590	517030	222420	172670	189060	1.19874	0.0139551	0.0395147	0.354161	-1.49752	down
pmb3059	C19H28O18	Quinic acid O-di-glucuronic acid	Organic acids	Organic acids	-	3	9	9	9	3942.6	3826.9	4631.8	1.22828	0.00368971	0.018839	459.307	8.84332	up
pmb3064	C22H28O13	3-O-p-Coumaroylquinic acid-O-glucoside	Phenolic acids	Phenolic acids	-	2	23545	17568	18040	10361	11332	7347.2	1.12112	0.0167586	0.0445913	0.490934	-1.0264	down
pmb3079	C8H16NO9P	N-Acetyl-D-glucosamine-1-phosphate	Others	Saccharides and Alcohols	6866-69-9	2	9	9	9	236680	289980	192880	1.22806	0.0134273	0.0386401	26649.6	14.7018	up
pmb3081	C6H11PO11	Glucarate O-Phosphoric acid	Others	Saccharides and Alcohols	-	2	1137200	1611300	1710900	208270	205710	238180	1.21641	0.0186127	0.0472682	0.146244	-2.77355	down
pmc0066	C10H13N4O7P	2'-Deoxyinosine-5'-monophosphate	Nucleotides and derivatives	Nucleotides and derivatives	3393-18-8	3	10105	20323	17068	1745	7090.3	4721.1	1.01492	0.0447243	0.0858025	0.285422	-1.80883	down
pmc0281	C15H21N5O8	Ribosyladenosine	Nucleotides and derivatives	Nucleotides and derivatives	-	3	52066	44845	57907	24181	17263	18956	1.15747	0.00468963	0.0164371	0.390136	-1.35795	down
pmc0960	C28H50NO7P	LysoPC 20:4	Lipids	LPC	-	3	61302	68943	62506	24501	19211	17319	1.17766	0.000173665	0.00305345	0.316631	-1.65912	down
pmc0960	C28H50NO7P	LysoPC 20:4	Lipids	LPC	-	3	149690	140720	133420	61302	68943	62506	1.21885	0.000752529	0.0093043	0.454784	-1.13675	down
pmd0130	C22H46NO7P	LysoPC 14:0	Lipids	LPC	20559-16-4	1	880990	857980	815920	1908900	1839900	1835200	1.2262	7.78059e-06	0.00137327	2.18561	1.12804	up
pmd0132	C24H50NO7P	LysoPC 16:0(2n isomer)*	Lipids	LPC	-	1	10557000	11651000	11327000	25037000	23546000	23294000	1.22289	0.00015394	0.00478329	2.14334	1.09986	up
pmd0146	C28H54NO7P	LysoPC 20:2(2n isomer)*	Lipids	LPC	-	3	970380	937960	930110	349300	337890	334420	1.19741	9.26402e-05	0.0024867	0.359918	-1.47426	down
pmd0147	C28H54NO7P	LysoPC 20:2*	Lipids	LPC	-	3	950300	937540	872590	359210	377390	312540	1.18955	7.01961e-05	0.00219743	0.380064	-1.39569	down
pmd0160	C21H44NO7P	LysoPE 16:0(2n isomer)*	Lipids	LPE	-	1	43669000	35590000	39695000	15169000	18299000	17228000	1.17781	0.00484356	0.0166448	0.426182	-1.23046	down
pme0008	C6H13N3O3	L-Citrulline	Amino acids and derivatives	Amino acids and derivatives	372-75-8	1	64640	83301	58484	28272	33639	28590	1.15096	0.0299314	0.0558897	0.438421	-1.18961	down
pme0008	C6H13N3O3	L-Citrulline	Amino acids and derivatives	Amino acids and derivatives	372-75-8	1	197040	213200	211350	64640	83301	58484	1.20653	0.00023313	0.0049377	0.332092	-1.59035	down
pme0010	C3H7NO3	L-Serine	Amino acids and derivatives	Amino acids and derivatives	56-45-1	3	2153400	2149900	2117600	826410	897700	744110	1.22086	0.000599104	0.00845935	0.384404	-1.3793	down
pme0014	C5H9NO4	L-Glutamic acid	Amino acids and derivatives	Amino acids and derivatives	56-86-0	1	19748000	19343000	20349000	6630300	6699900	5391200	1.21955	3.41398e-05	0.00301284	0.314963	-1.66675	down
pme0026	C6H14N2O2	L-Lysine	Amino acids and derivatives	Amino acids and derivatives	56-87-1	2	2674300	2968000	2922200	959330	1041300	1137700	1.18838	0.000311672	0.00400993	0.366435	-1.44837	down
pme0040	C5H5N5	Adenine	Nucleotides and derivatives	Nucleotides and derivatives	73-24-5	2	5914500	4740500	5707600	2474100	1523700	2418600	1.12546	0.00243476	0.0112906	0.392138	-1.35057	down
pme0183	C5H5N5O	Isoguanine*	Nucleotides and derivatives	Nucleotides and derivatives	3373-53-3	1	74977	73656	77789	32354	36495	24607	1.1604	0.00291872	0.0126199	0.412751	-1.27665	down
pme0193	C5H10N2O3	L-Glutamine	Amino acids and derivatives	Amino acids and derivatives	56-85-9	1	3068400	3340700	3066800	1056700	1152300	1260200	1.18921	0.000150737	0.00289627	0.366108	-1.44966	down
pme0195	C3H7NO2S	L-Cysteine	Amino acids and derivatives	Amino acids and derivatives	52-90-4	3	1996500	2273100	1818800	17874000	17104000	17520000	1.22674	4.61127e-06	0.00137327	8.62263	3.10813	up
pme0230	C10H13N5O4	Adenosine	Nucleotides and derivatives	Nucleotides and derivatives	58-61-7	1	1447100	1220600	1153800	431200	502430	464510	1.21249	0.00901723	0.030138	0.365862	-1.45063	down
pme0241	C7H6O2	benzoic Acid	Phenolic acids	Phenolic acids	65-85-0	2	17608	20530	13919	9	9	9	1.19744	0.0119453	0.0291045	0.000518662	-10.9129	down
pme0241	C7H6O2	benzoic Acid	Phenolic acids	Phenolic acids	65-85-0	2	112630	97366	103280	17608	20530	13919	1.21815	0.000662823	0.00884636	0.16617	-2.58927	down
pme0253	C8H15NO3	N-Acetyl-L-leucine	Amino acids and derivatives	Amino acids and derivatives	1188-21-2	2	26067	34683	23975	15773	6077.2	11193	1.02578	0.016955	0.0368815	0.390005	-1.35843	down
pme0256	C5H4N4O2	Xanthine	Nucleotides and derivatives	Nucleotides and derivatives	69-89-6	1	328560	325770	268790	105900	105330	94502	1.18851	0.00717692	0.0212687	0.331194	-1.59425	down
pme0257	C4H4N2O2	Uracil	Nucleotides and derivatives	Nucleotides and derivatives	66-22-8	1	40198	38714	24750	9082.8	9373.2	9053	1.16743	0.0355337	0.0641919	0.265372	-1.91391	down
pme0264	C10H14N2O5	Thymidine	Nucleotides and derivatives	Nucleotides and derivatives	50-89-5	1	444460	376760	432720	1720800	1562100	1843300	1.19216	0.00246359	0.0113004	4.08807	2.03142	up
pme0266	C10H18O4	Sebacate	Organic acids	Organic acids	111-20-6	1	24466	20983	19405	2678.1	2073.9	2674.4	1.22181	0.00537031	0.0223229	0.11451	-3.12646	down
pme0274	C6H13NO2	6-Aminocaproic acid	Organic acids	Organic acids	60-32-2	2	3610200	3775300	3099300	841450	923280	890420	1.19312	0.00550566	0.0177087	0.253238	-1.98143	down
pme0275	C5H8O3	4-Oxopentanoic Acid	Organic acids	Organic acids	123-76-2	3	21296	22055	21732	9	9	9	1.19776	0.000102825	0.0024867	0.000414855	-11.2351	down
pme0278	C7H14N2O4	2,6-Diaminooimelic acid	Organic acids	Organic acids	583-93-7	2	61188	68668	78082	17815	27650	30152	1.13009	0.00256501	0.0116642	0.363652	-1.45937	down
pme0282	C8H6O4	Phthalic acid	Phenolic acids	Phenolic acids	88-99-3	1	1850200	1868300	1711700	884620	642490	899440	1.15345	0.00134388	0.00791077	0.446862	-1.1621	down
pme0295	C6H11NO3	4-Acetamidobutyric acid	Organic acids	Organic acids	3025-96-5	2	66474	59618	62303	41270	23174	25417	1.0848	0.0195457	0.0408331	0.476982	-1.06799	down
pme0376	C15H12O5	Naringenin (5,7,4'-Trihydroxyflavanone)*	Flavonoids	Flavanones	480-41-1	2	187350	133370	145130	53497	53966	47756	1.20479	0.0227916	0.0547308	0.333195	-1.58556	down
pme0422	C10H10O4	Isoferulic Acid*	Phenolic acids	Phenolic acids	537-73-5	1	3258100	3283100	3033800	921160	828370	958000	1.19392	0.000159864	0.00295889	0.282771	-1.8223	down
pme0422	C10H10O4	Isoferulic Acid*	Phenolic acids	Phenolic acids	537-73-5	1	10594000	9242700	9562100	3258100	3283100	3033800	1.22416	0.00286295	0.017357	0.325694	-1.61841	down
pme0490	C6H5NO2	Nicotinic acid (Vitamin B3)*	Others	Vitamin	59-67-6	2	3947200	3979900	3900700	95684	70294	80699	1.19645	6.62178e-06	0.000873248	0.0208557	-5.58341	down
pme0490	C6H5NO2	Nicotinic acid (Vitamin B3)*	Others	Vitamin	59-67-6	2	19168000	16251000	16210000	3947200	3979900	3900700	1.22488	0.0053834	0.0223229	0.229092	-2.126	down
pme0516	C6H12O6	Inositol*	Others	Saccharides and Alcohols	87-89-8	2	65916	80913	84570	17977	17396	17987	1.22181	0.00905921	0.030138	0.230597	-2.11655	down
pme0534	C6H12O7	Gluconic acid	Others	Saccharides and Alcohols	526-95-4	1	142920	164460	128910	44339	43802	50598	1.18482	0.00843215	0.0234656	0.317997	-1.65291	down
pme0534	C6H12O7	Gluconic acid	Others	Saccharides and Alcohols	526-95-4	1	506270	352470	373250	142920	164460	128910	1.19012	0.0270262	0.061025	0.354134	-1.49763	down
pme1109	C5H5N5O	Guanine*	Nucleotides and derivatives	Nucleotides and derivatives	73-40-5	1	796720	746960	820760	394670	338380	393880	1.18244	0.000156041	0.00293969	0.476616	-1.0691	down
pme1119	C10H12N4O5	Inosine	Nucleotides and derivatives	Nucleotides and derivatives	58-63-9	3	61952	46560	59553	11495	23368	14865	1.15757	0.00357005	0.0186241	0.295886	-1.75689	down
pme1178	C10H13N5O5	Guanosine	Nucleotides and derivatives	Nucleotides and derivatives	118-00-3	1	5743200	5605800	5840300	2021600	1902000	2089200	1.19537	2.88782e-06	0.000873248	0.349799	-1.5154	down
pme1184	C10H13N5O4	2'-Deoxyguanosine	Nucleotides and derivatives	Nucleotides and derivatives	961-07-9	2	335240	319320	341440	1249900	978710	1231400	1.18829	0.0108168	0.0269797	3.47391	1.79656	up
pme1187	C10H14N2O6	5-Methyluridine	Nucleotides and derivatives	Nucleotides and derivatives	1463-10-1	2	12966	16197	15636	8972.9	6384.1	6819.7	1.12787	0.00476231	0.0165271	0.495027	-1.01442	down
pme1194	C9H13N3O4	2'-Deoxycytidine	Nucleotides and derivatives	Nucleotides and derivatives	951-77-9	2	74121	61536	78578	236930	191030	261800	1.17506	0.0127607	0.0300676	3.21964	1.6869	up
pme1210	C5H11NO2S	L-Methionine	Amino acids and derivatives	Amino acids and derivatives	63-68-3	1	2557400	2296900	2760900	1071000	695480	897600	1.15919	0.000822497	0.0061108	0.349837	-1.51524	down
pme1216	C6H5NO2	2-Picolinic acid	Organic acids	Organic acids	98-98-6	3	1775900	2001800	1661500	31052	20017	22769	1.19528	0.00308341	0.0131443	0.0135752	-6.20289	down
pme1216	C6H5NO2	2-Picolinic acid	Organic acids	Organic acids	98-98-6	3	10900000	9897000	9817900	1775900	2001800	1661500	1.22526	0.000835534	0.00972341	0.177665	-2.49277	down
pme1286	C14H20N6O5S	S-(5'-Adenosy)-L-homocysteine	Amino acids and derivatives	Amino acids and derivatives	979-92-0	2	216390	192350	232560	78449	76233	88380	1.18382	0.00426544	0.0156208	0.379015	-1.39968	down
pme1383	C8H11NO3	Pyridoxine	Others	Vitamin	65-23-6	2	32927	43109	39822	107180	72926	102530	1.14069	0.027983	0.0531929	2.4395	1.28659	up
pme1419	C6H13NO2S	L-Methionine methyl ester	Amino acids and derivatives	Amino acids and derivatives	10332-17-9	3	44875	54839	42010	12841	7234.8	8738.3	1.16698	0.00437416	0.0159129	0.203311	-2.29824	down
pme1419	C6H13NO2S	L-Methionine methyl ester	Amino acids and derivatives	Amino acids and derivatives	10332-17-9	3	116090	99109	102750	44875	54839	42010	1.19803	0.00113612	0.0115494	0.445744	-1.16571	down
pme1474	C11H15N5O3S	5'-Deoxy-5'-(methylthio)adenosine	Nucleotides and derivatives	Nucleotides and derivatives	2457-80-9	1	20684000	19353000	19103000	10803000	8477500	9157100	1.174	0.000475834	0.00469164	0.480852	-1.05633	down
pme1654	C12H18O3	Jasmonic acid	Organic acids	Organic acids	77026-92-7	3	568450	457690	504720	148220	149790	146990	1.22245	0.00774059	0.0274754	0.290686	-1.78247	down
pme1712	C11H20N2O6	L-Saccharopine	Amino acids and derivatives	Amino acids and derivatives	997-68-2	3	204410	216540	176570	527160	425250	488490	1.20654	0.00515519	0.0218374	2.41147	1.26991	up
pme1730	C4H6O4	D-Erythronolactone	Organic acids	Organic acids	15667-21-7	3	47305	66971	49217	202780	234550	252360	1.21091	0.00241031	0.0156596	4.21847	2.07672	up
pme2074	C18H29NO4	(-)-Jasmonoyl-L-Isoleucine	Amino acids and derivatives	Amino acids and derivatives	120330-93-0	3	44295	45478	42054	18163	19190	26232	1.14081	0.00595424	0.0185302	0.482337	-1.05189	down
pme2074	C18H29NO4	(-)-Jasmonoyl-L-Isoleucine	Amino acids and derivatives	Amino acids and derivatives	120330-93-0	3	191370	148510	166530	44295	45478	42054	1.22092	0.00940267	0.0307328	0.260317	-1.94166	down
pme2117	C10H15N5O10P2	Adenosine 5'-diphosphate	Nucleotides and derivatives	Nucleotides and derivatives	58-64-0	3	293520	468170	460970	175760	130750	117490	1.15212	0.0336932	0.0705009	0.346785	-1.52789	down
pme2125	C18H32O16	Raffinose*	Others	Saccharides and Alcohols	512-69-6	1	19150	29605	30938	9	9	9	1.19644	0.019135	0.0403993	0.0003388	-11.5273	down
pme2125	C18H32O16	Raffinose*	Others	Saccharides and Alcohols	512-69-6	1	91680	98711	76021	19150	29605	30938	1.18183	0.00335361	0.0184139	0.299134	-1.74113	down
pme2165	C5H4N2O4	Orotic acid	Others	Vitamin	65-86-1	3	150940	161520	130500	25884	27366	33216	1.21883	0.00394028	0.0193183	0.1952	-2.35697	down
pme2244	C11H11NO2	3-Indolepropionic acid	Alkaloids	Plumerane	830-96-6	2	11216	7408.4	6577.4	13805	19805	18409	1.08662	0.0198259	0.0495179	2.0641	1.04551	up
pme2268	C7H7NO2	Trigonelline	Alkaloids	Pyridine alkaloids	535-83-1	3	847200	694630	722880	328880	276770	330720	1.20635	0.00553374	0.0227939	0.413461	-1.27418	down
pme2292	C4H12N2	Putrescine	Alkaloids	Alkaloids	110-60-1	3	622170	697840	630170	82996	164410	130100	1.16407	9.94272e-05	0.0024867	0.193575	-2.36904	down
pme2292	C4H12N2	Putrescine	Alkaloids	Alkaloids	110-60-1	3	1335600	1382000	1189100	622170	697840	630170	1.21072	0.00316091	0.0183591	0.499189	-1.00234	down
pme2380	C5H6O5	α-Ketoglutaric acid	Organic acids	Organic acids	328-50-7	3	510970	506420	539740	151670	150650	188950	1.18603	3.48608e-05	0.00177697	0.315497	-1.6643	down
pme2459	C21H20O11	Luteolin-7-O-glucoside (Cynaroside)	Flavonoids	Flavones	-	2	1490000	1859500	1966800	794730	523930	667220	1.14534	0.00607965	0.0187752	0.373546	-1.42064	down
pme2527	C5H12N2O2	L-Ornithine	Amino acids and derivatives	Amino acids and derivatives	70-26-8	3	163850	178520	162890	9	9	9	1.19776	0.00090066	0.00640841	5.34378e-05	-14.1918	down
pme2527	C5H12N2O2	L-Ornithine	Amino acids and derivatives	Amino acids and derivatives	70-26-8	3	374730	360770	345020	163850	178520	162890	1.22227	0.000188115	0.00478329	0.467608	-1.09663	down
pme2601	C3H6O3	3-Hydroxypropanoic acid	Organic acids	Organic acids	503-66-2	3	26454	20721	19890	5984.7	12282	6362.7	1.08799	0.00818696	0.0231664	0.367247	-1.44518	down
pme2651	C21H28N7O17P3	NADP (Nicotinamide adenine dinucleotide phosphate)	Nucleotides and derivatives	Nucleotides and derivatives	53-59-8	3	356810	451930	429560	122140	150550	149250	1.20817	0.00649348	0.0246473	0.340741	-1.55325	down
pme2679	C6H13NO2	L-Allo-isoleucine*	Amino acids and derivatives	Amino acids and derivatives	1509-34-8	1	13520000	16639000	12142000	3578900	3998100	3819700	1.18499	0.0156468	0.0348258	0.269419	-1.89208	down
pme2693	C6H14N2O	N-Acetylputrescine	Alkaloids	Alkaloids	18233-70-0	2	1918700	1899300	1640700	724600	737900	719590	1.19166	0.00650667	0.0198125	0.399745	-1.32285	down
pme2914	C6H10O5	3-Hydroxy-3-methylpentane-1,5-dioic acid	Amino acids and derivatives	Amino acids and derivatives	503-49-1	1	9591800	8187500	9325700	3836500	3640000	3781000	1.18992	0.00584904	0.0183108	0.415329	-1.26767	down
pme2914	C6H10O5	3-Hydroxy-3-methylpentane-1,5-dioic acid	Amino acids and derivatives	Amino acids and derivatives	503-49-1	1	1693600	1586900	1596100	9591800	8187500	9325700	1.22631	0.00320107	0.0183591	5.55818	2.47461	up
pme2960	C15H12O5	Naringenin chalcone*	Flavonoids	Chalcones	73692-50-9	2	110260	111370	106390	57022	42927	60486	1.17724	0.00590516	0.0232896	0.489101	-1.03179	down
pme3007	C9H14N2O12P2	Uridine 5'-diphosphate	Nucleotides and derivatives	Nucleotides and derivatives	58-98-0	1	65472	67196	61321	31590	32083	30963	1.22385	0.00209091	0.0147618	0.487842	-1.03551	down
pme3011	C4H9NO2	γ-Aminobutyric acid	Organic acids	Organic acids	-	3	1092600	1211200	1528700	543480	428560	427750	1.15904	0.0181913	0.0387714	0.365242	-1.45308	down
pme3011	C4H9NO2	γ-Aminobutyric acid	Organic acids	Organic acids	-	3	4489700	2902700	3088600	1092600	1211200	1528700	1.16347	0.0401552	0.0794848	0.365662	-1.45142	down
pme3017	C4H9NO2	2-Aminoisobutyric acid	Organic acids	Organic acids	62-57-7	2	2619800	2485700	2090000	486950	577180	647650	1.21428	0.00454113	0.020675	0.237896	-2.0716	down
pme3033	C4H9NO2	N,N-Dimethylglycine	Amino acids and derivatives	Amino acids and derivatives	1118-68-9	3	2900300	1894600	2141500	737850	650340	1046200	1.1547	0.0257797	0.0596085	0.350959	-1.51063	down
pme3034	C5H8O4	Ethylmalonic acid	Organic acids	Organic acids	601-75-2	3	65592	69049	71238	30663	20342	24616	1.16411	0.000884041	0.00635146	0.367308	-1.44494	down
pme3083	C8H7NO3	2-(Formylamino)benzoic Acid	Phenolic acids	Phenolic acids	3342-77-6	3	106900	92528	79706	31143	44468	50551	1.1071	0.00805809	0.0229764	0.451976	-1.14568	down
pme3083	C8H7NO3	2-(Formylamino)benzoic Acid	Phenolic acids	Phenolic acids	3342-77-6	3	216170	160090	190300	106900	92528	79706	1.16306	0.014248	0.039917	0.492682	-1.02127	down
pme3140	C10H8O3	6-Hydroxy-4-methylcoumarin	Lignans and Coumarins	Coumarins	2373-31-1	2	120530	76146	75666	220010	233000	228560	1.13405	0.00837403	0.0234656	2.50263	1.32344	up
pme3140	C10H8O3	6-Hydroxy-4-methylcoumarin	Lignans and Coumarins	Coumarins	2373-31-1	2	207800	172430	201730	120530	76146	75666	1.13242	0.00644976	0.0246272	0.467974	-1.0955	down
pme3146	C5H10N2O3	β-Ureidoisobutyric acid	Organic acids	Organic acids	2905-86-4	3	55747	59001	67878	9	9	9	1.22845	0.00352853	0.0186241	0.000147843	-12.7236	down
pme3163	C7H15O10P	D-Sedoheptuiose 7-phosphate	Others	Saccharides and Alcohols	2646-35-7	3	720380	927200	766390	140280	136910	140870	1.22325	0.00874363	0.0297733	0.173184	-2.52963	down
pme3174	C9H14N3O8P	Cytidine 5'-monophosphate(Cytidylic acid)	Nucleotides and derivatives	Nucleotides and derivatives	63-37-6	2	93576	73637	93772	40075	26044	39791	1.1264	0.00460309	0.0162962	0.405809	-1.30113	down
pme3186	C3H7O6P	DL-Glyceraldehyde-3-phosphate	Organic acids	Organic acids	591-59-3	3	171290	236280	202890	28214	55550	31307	1.18648	0.00514575	0.0218374	0.188499	-2.40737	down
pme3188	C9H13N2O9P	Uridine 5'-monophosphate	Nucleotides and derivatives	Nucleotides and derivatives	58-97-9	1	349910	400300	328380	119100	100300	126880	1.18204	0.00350654	0.0140661	0.321049	-1.63914	down
pme3250	C16H12O5	Biochanin A	Flavonoids	Isoflavones	491-80-5	2	9734.6	9461.8	8810.4	4315.4	3219.4	5258.8	1.15318	0.0053955	0.0223229	0.456803	-1.13035	down
pme3311	C6H14O12P2	D-Fructose-1,6-biphosphate*	Others	Saccharides and Alcohols	488-69-7	1	104540	87881	111160	31579	23595	29767	1.21	0.00465154	0.0210512	0.279797	-1.83755	down
pme3313	C6H13O9P	D-Fructose 6-phosphate*	Others	Saccharides and Alcohols	643-13-0	1	4477100	3659200	3828900	762920	649060	815660	1.22108	0.00453089	0.020675	0.186177	-2.42526	down
pme3350	C10H13N5O5	8-Hydroxy-2-deoxyguanosine	Nucleotides and derivatives	Nucleotides and derivatives	88847-89-6	3	244280	205710	222130	78807	81318	89744	1.18835	0.00363252	0.0144072	0.371762	-1.42755	down
pme3388	C7H16N4O2	Homoarginine	Amino acids and derivatives	Amino acids and derivatives	156-86-5	1	76826	83730	51405	25998	24954	27304	1.14538	0.0447505	0.0773322	0.3692	-1.43753	down
pme3475	C15H12O5	Butin	Flavonoids	Flavanones	492-14-8	1	83263	68874	62414	30538	27325	29107	1.20325	0.0185059	0.0472234	0.405358	-1.30273	down
pme3514	C15H10O7	Morin	Flavonoids	Flavonols	6472-38-4	1	86034	83097	82830	35751	38106	39379	1.22477	6.28181e-06	0.00137327	0.449419	-1.15387	down
pme3732	C9H13N3O5	Cytidine	Nucleotides and derivatives	Nucleotides and derivatives	65-46-3	1	381100	531790	553860	121280	132710	147350	1.17095	0.0208943	0.0430063	0.273625	-1.86973	down
pme3967	C12H17N5O5	2-(Dimethylamino)guanosine	Nucleotides and derivatives	Nucleotides and derivatives	2140-67-2	2	238640	213800	209530	471510	503770	558710	1.21486	0.00371122	0.018839	2.31731	1.21245	up
pmf0096	C2H2O4	Oxalic acid	Organic acids	Organic acids	144-62-7	3	173330	152250	183740	6633.5	5621.5	3376.2	1.19002	0.00289612	0.0125737	0.0306903	-5.02607	down
pmf0138	C6H12O6	D-Mannose*	Others	Saccharides and Alcohols	3458-28-4	2	3338800	3204600	3406300	220860	227480	255660	1.22771	0.000250242	0.00514856	0.0707559	-3.82101	down
pmf0139	C6H12O6	D-Galactose*	Others	Saccharides and Alcohols	59-23-4	2	65649	26020	39483	112150	124990	104340	1.08287	0.0127673	0.037453	2.6037	1.38056	up
pmf0297	C20H42O	1-Eicosanol	Lipids	Free fatty acids	629-96-9	3	133810	117980	117450	18927	13051	15636	1.19057	0.00112826	0.00712763	0.128951	-2.9551	down
pmf0348	C10H20O3	2,6-Dimethyl-7-octene-2,3,6-triol	Others	Saccharides and Alcohols	73815-21-1	3	745020	723480	708840	171890	305610	172460	1.14685	0.00541016	0.0176164	0.298511	-1.74414	down
pmf0348	C10H20O3	2,6-Dimethyl-7-octene-2,3,6-triol	Others	Saccharides and Alcohols	73815-21-1	3	1699400	1550100	1509900	745020	723480	708840	1.22224	0.00352018	0.0186241	0.457482	-1.12821	down
pmf0470	C5H9NO3	cis-4-Hydroxy-D-proline	Amino acids and derivatives	Amino acids and derivatives	2584-71-6	3	897660	913750	872330	351060	318840	346500	1.19489	5.17807e-06	0.000873248	0.378725	-1.40078	down
pmn001316	C18H24O11	Regaloside L	Phenolic acids	Phenolic acids	138797-43-0	2	25669	24855	20720	93168	76131	89929	1.18534	0.00410273	0.0155139	3.63859	1.86338	up
pmn001316	C18H24O11	Regaloside L	Phenolic acids	Phenolic acids	138797-43-0	2	56389	46727	51116	25669	24855	20720	1.2	0.0028158	0.0172366	0.461927	-1.11426	down
pmn001319	C22H22O8	1-O-Feruloyl-3-O-p-Coumaroylglycerol	Phenolic acids	Phenolic acids	-	2	9	9	9	5566.5	3286.1	4107.1	1.22707	0.023102	0.0549775	479.989	8.90686	up
pmn001343	C21H20O9	Chrysophanol-8-O-glucoside	Quinones	Anthraquinone	13241-28-6	2	21959	23937	21963	9	9	9	1.19774	0.000847527	0.00625273	0.000397884	-11.2954	down
pmn001343	C21H20O9	Chrysophanol-8-O-glucoside	Quinones	Anthraquinone	13241-28-6	2	320490	278960	267240	21959	23937	21963	1.22696	0.00361453	0.0187637	0.0782967	-3.6749	down
pmn001368	C32H44O17	Olivil-4,4'-Di-O-glucoside	Lignans and Coumarins	Lignans	-	2	22077	21598	26814	86798	82981	76015	1.189	0.000466159	0.00466866	3.48698	1.80198	up
pmn001370	C32H42O16	Pinoresinol-4,4'-O-di-O-glucoside	Lignans and Coumarins	Lignans	63902-38-5	2	9567	10108	12929	26541	30128	19904	1.12625	0.0286493	0.0539731	2.34858	1.23179	up
pmn001378	C26H32O11	Pinoresinol-4-O-glucoside	Lignans and Coumarins	Lignans	41607-20-9	2	85319	62928	68924	21933	23876	20995	1.18338	0.0161474	0.035689	0.30761	-1.70083	down
pmn001380	C9H16O4	Eucommiol	Others	Others	55930-44-4	1	597740	576830	560680	155710	244410	154880	1.1606	0.00252914	0.0115508	0.319839	-1.64458	down
pmn001380	C9H16O4	Eucommiol	Others	Others	55930-44-4	1	1427300	1276000	1241400	597740	576830	560680	1.22037	0.00472935	0.0211688	0.439894	-1.18477	down
pmn001381	C15H26O9	Eucommioside	Terpenoids	Terpene	-	1	448460	407000	388960	107020	128370	113210	1.19213	0.00137509	0.007971	0.280131	-1.83583	down
pmn001381	C15H26O9	Eucommioside	Terpenoids	Terpene	-	1	140840	151610	99654	448460	407000	388960	1.19841	0.000295035	0.00568076	3.1737	1.66617	up
pmn001423	C19H30O8	Roseoside	Others	Others	54835-70-0	2	258500	312500	325130	123560	96743	129340	1.16096	0.00453116	0.0162598	0.39017	-1.35783	down
pmn001458	C22H30O14	Sibiricose A5	Phenolic acids	Phenolic acids	107912-97-0	1	5050100	5684900	4419900	2331200	2059000	2096100	1.20408	0.0121641	0.0366562	0.428	-1.22432	down
pmn001459	C23H32O15	Sibiricose A6	Phenolic acids	Phenolic acids	241125-75-7	2	23634	19498	27038	9	9	9	1.19734	0.00858181	0.0235164	0.00038478	-11.3437	down
pmn001459	C23H32O15	Sibiricose A6	Phenolic acids	Phenolic acids	241125-75-7	2	59728	62998	41056	23634	19498	27038	1.14015	0.0348646	0.0722005	0.428435	-1.22285	down
pmn001610	C20H36O2	Eicosadienoic acid	Lipids	Free fatty acids	5598-38-9	1	2367500	3696300	3534600	1445700	1616200	1120300	1.12791	0.0380994	0.0768518	0.435718	-1.19853	down
pmn001648	C45H36O18	cinnamtannin D1	Tannins	Tannin	97233-06-2	2	162440	194990	177720	73078	71247	102140	1.13625	0.00221407	0.0107615	0.460553	-1.11856	down
pmn001658	C22H34O8	Cinnzeylanine	Phenolic acids	Phenolic acids	-	2	5724	6135.4	8504	15510	18116	13004	1.14871	0.0120157	0.0365546	2.28989	1.19528	up
pmn001669	C12H14O5	Methyl sinapate	Phenolic acids	Phenolic acids	20733-94-2	2	180190	176760	170810	11522	7616.9	10296	1.19317	3.38573e-05	0.00177697	0.0557733	-4.16428	down
pmn001691	C18H32O5	9,12,13-Trihydroxy-10,15-octadecadienoic acid	Lipids	Free fatty acids	-	1	19570	21266	16088	8867.5	7338.8	8147.3	1.16722	0.0136194	0.0315098	0.427827	-1.2249	down
pmn001691	C18H32O5	9,12,13-Trihydroxy-10,15-octadecadienoic acid	Lipids	Free fatty acids	-	1	63078	54798	50575	19570	21266	16088	1.20616	0.00410103	0.0199032	0.337926	-1.56522	down
pmn001712	C22H34O12	3-Hydroxy-4-isopropylbenzylalcohol-3-O-sophoroside	Phenolic acids	Phenolic acids	-	2	14103	5351.6	6304.9	22010	26671	24873	1.0833	0.0152364	0.0418379	2.85541	1.5137	up
pmn001727	C24H29NO9	N-(4-O-(Glucosyl)-E-feruloyl)-tyramine	Alkaloids	Phenolamine	-	2	676430	587330	740070	390540	269180	231600	1.11003	0.00483185	0.0166448	0.444808	-1.16874	down
pmn001727	C24H29NO9	N-(4-O-(Glucosyl)-E-feruloyl)-tyramine	Alkaloids	Phenolamine	-	2	156550	233350	190730	676430	587330	740070	1.20231	0.0026049	0.0164799	3.45113	1.78707	up
pmp000087	C13H16O6	2-Feruloyl-sn-glycerol	Phenolic acids	Phenolic acids	-	3	156100	160290	163480	44526	39136	51661	1.18686	6.12528e-05	0.00208457	0.281999	-1.82624	down
pmp000128	C29H32O17	Limocitrin-3-O-(3-hydroxy-3-methylglutarate)glucoside	Flavonoids	Flavonols	-	2	23916	14466	21068	9	9	9	1.19703	0.0193868	0.0406621	0.000454163	-11.1045	down
pmp000269	C30H48O5	Arjunic Acid	Terpenoids	Triterpene	31298-06-3	2	9	9	9	9338.7	6609.7	6553.5	1.22776	0.0147221	0.0407069	833.404	9.70287	up
pmp000405	C42H62O16	Isoglycyrrhizic acid	Terpenoids	Triterpene	-	2	104690	101000	109730	14710	11659	17837	1.18721	2.10469e-05	0.00173894	0.14015	-2.83496	down
pmp000436	C30H50O	Taraxerol	Terpenoids	Triterpene	127-22-0	2	105520	113350	101980	26564	31776	29937	1.19264	0.000369937	0.00438521	0.275135	-1.86179	down
pmp000437	C30H50O2	Myricadoil	Terpenoids	Triterpene	17884-88-7	2	11207	14707	13769	7217.5	4731.4	4094.2	1.1093	0.00522383	0.0173306	0.404281	-1.30657	down
pmp000437	C30H50O2	Myricadoil	Terpenoids	Triterpene	17884-88-7	2	4783.5	3711	7384.6	11207	14707	13769	1.11376	0.00632474	0.024356	2.49907	1.32139	up
pmp000548	C16H12O6	Pratensein	Flavonoids	Isoflavones	2284-31-3	2	125710	127800	136330	26023	40132	34068	1.20811	7.2107e-05	0.0038837	0.257088	-1.95967	down
pmp000565	C16H14O4	Alpinetin	Flavonoids	Flavanones	1090-65-9	2	9688600	11412000	12272000	1688200	1444700	2026000	1.2184	0.00473749	0.0211688	0.154585	-2.69353	down
pmp000690	C9H9NO2	Gentianidine	Alkaloids	Pyridine alkaloids	-	2	282530	185180	208890	81802	94538	92885	1.15145	0.0413493	0.0724643	0.397909	-1.32949	down
pmp000690	C9H9NO2	Gentianidine	Alkaloids	Pyridine alkaloids	-	2	554760	532260	568230	282530	185180	208890	1.18305	0.0039326	0.0193183	0.40876	-1.29067	down
pmp000695	C16H22O10	Swertiamarin	Terpenoids	Monoterpenoids	17388-39-5	2	1739000	1506000	1158200	441630	470180	619240	1.14862	0.0212073	0.0431925	0.347713	-1.52403	down
pmp000695	C16H22O10	Swertiamarin	Terpenoids	Monoterpenoids	17388-39-5	2	3146200	3396800	2733900	1739000	1506000	1158200	1.15576	0.00338305	0.0184139	0.474641	-1.07509	down
pmp000702	C22H30O14	3'-O-D-glucosylgentiopicroside	Terpenoids	Monoterpenoids	-	2	237580	370470	298710	168300	118070	88415	1.07076	0.024341	0.0476433	0.413323	-1.27466	down
pmp000727	C15H17N3O3	Feruloylhistamine	Alkaloids	Phenolamine	94848-18-7	3	9	9	9	42565	34302	19856	1.22647	0.03987	0.0790681	3582.33	11.8067	up
pmp000784	C17H14O6	Cirsimaritin (4',5-dihydroxy-6,7-dimethoxyflavone)	Flavonoids	Flavones	6601-62-3	2	19016	21302	13661	2592.8	2415.8	2330.7	1.21568	0.0204594	0.0507413	0.135966	-2.87868	down
pmp001045	C15H22O8	Bartsioside	Others	Others	62133-72-6	2	65248	50187	59800	26039	19054	28044	1.13973	0.00511766	0.0171402	0.417365	-1.26062	down
pmp001057	C25H30O10	Caffeoyljasminoside C	Terpenoids	Monoterpenoids	-	2	45269	41792	38805	141020	155360	157360	1.19246	0.000771748	0.00596953	3.60494	1.84998	up
pmp001057	C25H30O10	Caffeoyljasminoside C	Terpenoids	Monoterpenoids	-	2	13916	11411	13317	45269	41792	38805	1.21808	0.00139196	0.012599	3.25706	1.70357	up
pmp001079	C27H30O15	Luteolin-7-O-neohesperidoside (lonicerin)	Flavonoids	Flavones	25694-72-8	1	185670	143960	171520	56328	70198	96080	1.10509	0.00539016	0.0176164	0.44419	-1.17075	down
pmp001198	C6H13NO2	6-Deoxyfagomine	Alkaloids	Piperidine alkaloids	197449-09-5	1	7012700	6010400	7125800	2396200	1894200	2383200	1.17993	0.00185006	0.00966242	0.331214	-1.59416	down
pmp001198	C6H13NO2	6-Deoxyfagomine	Alkaloids	Piperidine alkaloids	197449-09-5	1	3153600	2387100	2686400	7012700	6010400	7125800	1.2006	0.00151622	0.0131271	2.44909	1.29225	up
pmp001252	C17H17NO3	p-Coumaroyltyramine	Alkaloids	Phenolamine	36417-86-4	1	64292	61815	59279	135460	141850	148830	1.22428	0.000765438	0.00931722	2.29866	1.2008	up
pmp001311	C27H30O17	6-Hydroxykaempferol-7,6-O-Diglucoside	Flavonoids	Flavonols	-	2	223090	185980	217090	79189	68885	59810	1.18021	0.00193018	0.00971128	0.331998	-1.59075	down
pmp001311	C27H30O17	6-Hydroxykaempferol-7,6-O-Diglucoside	Flavonoids	Flavonols	-	2	657170	522520	641990	223090	185980	217090	1.21103	0.00772733	0.0274754	0.343727	-1.54067	down
Rfmb26201	C30H38O14	syringaresinol-4'-O-(6''-acetyl)glucoside	Lignans and Coumarins	Lignans	-	2	9617.2	15354	10511	31747	33484	24540	1.12396	0.00802029	0.0229306	2.53003	1.33915	up
Rfmb26201	C30H38O14	syringaresinol-4'-O-(6''-acetyl)glucoside	Lignans and Coumarins	Lignans	-	2	5153.5	6424.2	2306.6	9617.2	15354	10511	1.01834	0.0349071	0.0722005	2.55556	1.35364	up
Rfmb318	C7H14NO2+	D-Proline betaine	Amino acids and derivatives	Amino acids and derivatives	1195-94-4	3	154480	195660	183430	423770	305490	401030	1.14022	0.0224416	0.0449448	2.11835	1.08294	up
Rfmb318	C7H14NO2+	D-Proline betaine	Amino acids and derivatives	Amino acids and derivatives	1195-94-4	3	46277	38729	54080	154480	195660	183430	1.20816	0.00419258	0.02008	3.83626	1.9397	up
Rfmb320	C7H13NO2	1-Methylpiperidine-2-carboxylic acid	Organic acids	Organic acids	7730-87-2	3	396290	387980	417240	1157100	870440	1090400	1.17818	0.0170956	0.0371108	2.59502	1.37574	up
Rfmb320	C7H13NO2	1-Methylpiperidine-2-carboxylic acid	Organic acids	Organic acids	7730-87-2	3	134960	98118	125050	396290	387980	417240	1.21191	5.41674e-05	0.0038837	3.35497	1.7463	up
Smcp000882	C15H21NO7	N-benzoyl-2-aminoethyl-β-D-glucopyranoside	Others	Others	-	2	19762	12835	17378	9	9	9	1.19726	0.0145675	0.0330426	0.00054027	-10.854	down
Smcp000882	C15H21NO7	N-benzoyl-2-aminoethyl-β-D-glucopyranoside	Others	Others	-	2	57275	46995	37395	19762	12835	17378	1.16088	0.0233778	0.0552957	0.352769	-1.5032	down
Wmzn000227	C6H10O4	2,2-Dimethylsuccinic acid	Organic acids	Organic acids	597-43-3	1	27280	29138	19388	9	9	9	1.19747	0.0137135	0.0316581	0.000356172	-11.4551	down
Wmzn000227	C6H10O4	2,2-Dimethylsuccinic acid	Organic acids	Organic acids	597-43-3	1	66010	70184	58472	27280	29138	19388	1.18045	0.00103756	0.0107724	0.389416	-1.36062	down
YC512115	C19H20N2O3	Nicotine-N-glucoside	Alkaloids	Pyridine alkaloids	911474-72-1	2	39914	33425	43102	18547	20307	15815	1.18591	0.00877363	0.0297797	0.4695	-1.0908	down
YC512118	C18H35NO	Oleamide (9-Octadecenamide)	Lipids	Free fatty acids	301-02-0	1	21107	18345	16485	4702.3	3659.8	11216	1.05393	0.0187117	0.047406	0.350003	-1.51456	down
Zmbp002538	C11H12N2O2	1-Methoxy-indole-3-acetamide	Alkaloids	Plumerane	-	1	1091800	947420	943330	2497500	2419400	2292400	1.21942	7.02107e-05	0.0038837	2.41716	1.27331	up
Zmdn005671	C21H20O9	Chrysophanol 1-glucoside	Quinones	Anthraquinone	4839-60-5	2	251890	212770	193230	9	9	9	1.22825	0.0061278	0.0238579	4.10403e-05	-14.5726	down
Zmdp000376	C5H11N3O	4-Guanidinobutanal	Others	Others	-	2	15390000	11798000	13200000	6679500	5960700	6346000	1.19925	0.0177027	0.0457248	0.470095	-1.08898	down
Zmfn000481	C14H22N2O16P2	Uridine-5'-Diphosphate-D-Xylose	Nucleotides and derivatives	Nucleotides and derivatives	-	3	1044100	1066100	1019300	241570	249320	225100	1.22721	1.35583e-05	0.00205118	0.228787	-2.12792	down
Zmgn000217	C5H6O4	Methylenesuccinic acid	Organic acids	Organic acids	97-65-4	3	33898	45087	42385	9387	4038	11400	1.11051	0.00244027	0.0112906	0.20454	-2.28955	down
Zmgn000447	C3H7O7P	3-Phospho-D-glyceric acid	Others	Saccharides and Alcohols	820-11-1	3	896500	1066600	1025400	140090	191790	201840	1.21575	0.00150206	0.0131271	0.178591	-2.48527	down
Zmgn000503	C5H10O4	2,3-Dihydroxy-3-Methylbutanoic Acid	Organic acids	Organic acids	1756-18-9	2	879190	932580	871390	248950	449400	314830	1.13337	0.00649203	0.0198125	0.377607	-1.40504	down
Zmgn000503	C5H10O4	2,3-Dihydroxy-3-Methylbutanoic Acid	Organic acids	Organic acids	1756-18-9	2	1712800	2832400	2397100	879190	932580	871390	1.16909	0.0484026	0.0915469	0.386494	-1.37148	down
Zmhn001446	C28H36O13	syringaresinol-4'-O-glucopyranosid	Lignans and Coumarins	Lignans	-	2	971800	971920	1007600	2578400	2250800	2387000	1.19315	0.0039638	0.0150968	2.44508	1.28988	up
Zmhn001926	C13H16O8	1-O-Salicyl-D-glucose	Phenolic acids	Phenolic acids	60517-74-0	1	1728600	1545900	1862400	4244200	3890200	5658700	1.16237	0.0303369	0.0565468	2.6851	1.42498	up
Zmhn001926	C13H16O8	1-O-Salicyl-D-glucose	Phenolic acids	Phenolic acids	60517-74-0	1	961760	838570	717540	1728600	1545900	1862400	1.18471	0.00212547	0.0148417	2.04018	1.02869	up
Zmhn002422	C16H20O9	1-O-Feruloyl-D-Glucose	Phenolic acids	Phenolic acids	-	1	11905000	10418000	11027000	3616000	3351000	3729400	1.19333	0.00195165	0.0097122	0.320732	-1.64056	down
Zmhn002422	C16H20O9	1-O-Feruloyl-D-Glucose	Phenolic acids	Phenolic acids	-	1	24406000	24839000	25621000	11905000	10418000	11027000	1.22216	2.14213e-05	0.00283564	0.445463	-1.16662	down
Zmhn002574	C28H32O16	Rhamnazin 3-Glucosyl-Arabinofuranoside	Flavonoids	Flavonols	-	2	61506	50248	59064	21782	20323	20200	1.18806	0.00775687	0.0223593	0.364745	-1.45504	down
Zmhn002574	C28H32O16	Rhamnazin 3-Glucosyl-Arabinofuranoside	Flavonoids	Flavonols	-	2	164220	138500	113080	61506	50248	59064	1.18061	0.0261394	0.0600469	0.410818	-1.28343	down
Zmhp002734	C17H14O8	5,7,2',5'-Tetrahydroxy-8,6'-dimethoxyflavone	Flavonoids	Flavones	-	2	96177	115260	74782	35082	8403.1	18354	1.06458	0.00876459	0.0238315	0.216055	-2.21053	down
Zmhp002814	C16H12O6	5,7,8-Tetrahydroxy-6-methoxyflavone	Flavonoids	Flavones	-	2	4237.9	2691	3388	9	9	9	1.19694	0.0165831	0.0363627	0.00261707	-8.57783	down
Zmjn001813	C7H12O4	Pimelic acid	Organic acids	Organic acids	111-16-0	3	264850	253580	262840	69345	55187	81262	1.18004	0.000271073	0.00378319	0.26341	-1.92462	down
Zmjn001813	C7H12O4	Pimelic acid	Organic acids	Organic acids	111-16-0	3	84401	82034	79628	264850	253580	262840	1.22785	6.40403e-05	0.0038837	3.17508	1.66679	up
Zmjp011129	C30H48O4	Kaneric acid	Terpenoids	Triterpene	-	2	141110	120110	114750	53280	56954	61235	1.20626	0.00928707	0.0305748	0.456071	-1.13267	down
Zmpn000095	C6H15O9P	Sorbitol-6-phosphate	Others	Saccharides and Alcohols	20479-58-7	3	119470	135490	133330	330220	303880	286400	1.21779	0.00194319	0.0143418	2.37065	1.24528	up
Zmpn000199	C6H10O8	D-Galactaric acid	Others	Saccharides and Alcohols	526-99-8	2	167550	196970	188190	768120	961970	627370	1.17726	0.0242567	0.0476433	4.26527	2.09264	up
Zmpp000906	C8H11NO3	Norepinephrine	Others	Others	51-41-2	2	22986	40976	36476	95055	56240	75270	1.04641	0.045761	0.0782461	2.25577	1.17362	up
Zmsp008124	C17H16O4	5,7-Dimethoxyflavone	Flavonoids	Flavones	1036-72-2	1	232040	279490	275750	1561300	1081600	1255500	1.18492	0.0168759	0.0367852	4.95173	2.30793	up
Zmsp008124	C17H16O4	5,7-Dimethoxyflavone	Flavonoids	Flavones	1036-72-2	1	2705400	2910900	2456600	232040	279490	275750	1.22544	0.00261437	0.0164799	0.0975213	-3.35814	down
Zmyn000108	C6H10O8	D-Saccharic acid	Others	Saccharides and Alcohols	87-73-0	2	102210	92925	105080	44598	41184	56510	1.15413	0.00111925	0.00711328	0.473967	-1.07714	down
Zmyn000230	C5H8O5	2-Dehydro-3-deoxy-L-arabinonate	Others	Saccharides and Alcohols	-	1	18054000	16281000	16919000	8853100	6513900	8914900	1.18074	0.00134943	0.0124265	0.473756	-1.07778	down
Zmyn000268	C3H6O3	2,3-Dihydroxypropanal	Others	Saccharides and Alcohols	56-82-6	3	48407	51761	41312	9	9	9	1.19776	0.00424022	0.0156208	0.00019084	-12.3554	down
Zmyn000453	C6H8O7	Isocitric Acid*	Organic acids	Organic acids	320-77-4	1	10541000	13373000	11145000	4765300	5849500	5073100	1.16606	0.00988412	0.0253101	0.447471	-1.16013	down
Zmyn005384	C18H36O3	2R-Hydroxyoctadecanoic Acid	Lipids	Free fatty acids	26633-48-7	1	919850	1349400	728210	1605500	2714200	2239500	1.0272	0.0451096	0.0776356	2.18825	1.12978	up
Zmzn000078	C3H7O6P	Dihydroxyacetone phosphate	Others	Saccharides and Alcohols	-	3	449780	420280	373680	203310	225550	182940	1.19717	0.00311996	0.0182544	0.491903	-1.02355	down
Zmzn000079	C4H9O7P	D-Erythrose-4-phosphate	Others	Saccharides and Alcohols	585-18-2	3	251730	265130	253390	124380	112790	115570	1.19326	1.9033e-05	0.00173894	0.457955	-1.12672	down
Zmzn000113	C5H9NO4	L-threo-3-Methylaspartate	Amino acids and derivatives	Amino acids and derivatives	6061-13-8	1	130200	167960	133820	84380	50828	70029	1.09288	0.00905481	0.0243674	0.475108	-1.07367	down
Zmzn000113	C5H9NO4	L-threo-3-Methylaspartate	Amino acids and derivatives	Amino acids and derivatives	6061-13-8	1	684810	710800	495070	130200	167960	133820	1.20569	0.0166142	0.0443186	0.228479	-2.12987	down
Zmzn001549	C15H18O8	4-O-beta-D-glucosyl-4-coumaric acid*	Phenolic acids	Phenolic acids	14364-05-7	1	928360	890120	1024500	105060	244640	156450	1.18475	0.000167474	0.00478329	0.178035	-2.48977	down
Zmzp000145	C9H20N2O2	Trimethyllysine	Amino acids and derivatives	Amino acids and derivatives	23284-33-5	1	3681900	2320600	3518500	972630	1095000	1361200	1.13006	0.0345663	0.0628748	0.360133	-1.4734	down

## Sheet: Supplementary Table 2
Supplementary Table 2. The top 20 metabolites with the greatest variation in abundance of IS and AS plants.
Index	Formula	Compounds	Class I	Class II	CAS	Level	T0R1	T0R2	T0R3	T1R1	T1R2	T1R3	VIP	p_value	FDR	Fold_Change	Log2FC	Type
mws0344	C5H10O6	D-Xylonic acid	Others	Saccharides and Alcohols	526-91-0	2	9	9	9	371090	304950	325860	1.22841	0.00339853	0.0184139	37107.4	15.1794	up
pmb3079	C8H16NO9P	N-Acetyl-D-glucosamine-1-phosphate	Others	Saccharides and Alcohols	6866-69-9	2	9	9	9	236680	289980	192880	1.22806	0.0134273	0.0386401	26649.6	14.7018	up
mws0863	C5H11O7P	2-Deoxyribose-5'-phosphate*	Nucleotides and derivatives	Nucleotides and derivatives	102916-66-5	3	9	9	9	81597	55849	68716	1.22816	0.0115001	0.0353004	7635.63	12.8985	up
pmb0501	C5H14N4	Agmatine	Alkaloids	Alkaloids	306-60-5	2	9	9	9	57113	53078	41376	1.22811	0.00861548	0.0295544	5613.59	12.4547	up
pmp000727	C15H17N3O3	Feruloylhistamine	Alkaloids	Phenolamine	94848-18-7	3	9	9	9	42565	34302	19856	1.22647	0.03987	0.0790681	3582.33	11.8067	up
Hmdn006566	C30H48O3	3,4-Open loop-lupine-4(23),20(29)-diene-24-hydroxy-3-carboxylic acid	Terpenoids	Triterpene	-	2	9	9	9	19573	30461	20668	1.22757	0.0209121	0.0516221	2618.59	11.3546	up
Li512113	C20H20O12	Maleoyl-caffeoylquinic acid	Phenolic acids	Phenolic acids	-	2	9	9	9	21943	16498	21076	1.22821	0.00717782	0.0259431	2204.33	11.1061	up
mws0178	C16H18O9	Chlorogenic acid (3-O-caffeoylquinic acid)*	Phenolic acids	Phenolic acids	327-97-9	1	9	9	9	8840.4	13753	15701	1.22703	0.0246632	0.0577839	1418.31	10.47	up
pmp000269	C30H48O5	Arjunic Acid	Terpenoids	Triterpene	31298-06-3	2	9	9	9	9338.7	6609.7	6553.5	1.22776	0.0147221	0.0407069	833.404	9.70287	up
pmn001319	C22H22O8	1-O-Feruloyl-3-O-p-Coumaroylglycerol	Phenolic acids	Phenolic acids	-	2	9	9	9	5566.5	3286.1	4107.1	1.22707	0.023102	0.0549775	479.989	8.90686	up
mws0145	C8H8O3	O-Anisic acid (2-Methoxybenzoic Acid)	Phenolic acids	Phenolic acids	529-75-9	2	1532100	1468300	1221600	87596	86461	95181	1.22616	0.0050938	0.0217514	0.0637703	-3.97097	down
MWS1846	C8H8O3	Phenoxyacetic acid	Phenolic acids	Phenolic acids	122-59-8	3	1573700	1306500	1128200	85902	76357	80059	1.22481	0.0104407	0.0327701	0.0604525	-4.04805	down
mws0042	C15H14O7	Epigallocatechin*	Flavonoids	Flavanols	970-74-1	2	460590	401640	409370	21895	20392	25401	1.22662	0.00200255	0.0144961	0.0532306	-4.2316	down
pma1751	C12H15NO7	N-(beta-D-Glucosyl)nicotinate	Others	Vitamin	-	3	2039300	1525200	1405600	73788	65943	78042	1.22432	0.0147027	0.0407069	0.0438166	-4.51238	down
mws1436	C18H38O2	1,18-Octadecanediol	Lipids	Free fatty acids	3155-43-9	3	1370900	1293100	1270900	15672	15741	13826	1.22819	0.000543694	0.00818804	0.0114969	-6.44262	down
MWS1837	C8H15NO2	TranexamicAcid	Organic acids	Organic acids	1197-18-8	3	766720	590900	563360	9	9767.8	9	1.08792	0.00970441	0.0313322	0.00509417	-7.61694	down
MWSslk064	C10H10O5	Dimetghyl 4-Hydroxyisophthalate	Phenolic acids	Phenolic acids	5985-24-0	3	12163	14951	15812	9	9	9	1.22824	0.00587863	0.0232896	0.000628989	-10.6347	down
Jmwp003339	C14H20O6	2-Phenylethyl beta-D-glucopyranoside	Phenolic acids	Phenolic acids	18997-54-1	2	33204	37584	31554	9	9	9	1.22826	0.00277148	0.0170639	0.000263821	-11.8882	down
pme3146	C5H10N2O3	β-Ureidoisobutyric acid	Organic acids	Organic acids	2905-86-4	3	55747	59001	67878	9	9	9	1.22845	0.00352853	0.0186241	0.000147843	-12.7236	down
Zmdn005671	C21H20O9	Chrysophanol 1-glucoside	Quinones	Anthraquinone	4839-60-5	2	251890	212770	193230	9	9	9	1.22825	0.0061278	0.0238579	4.10403e-05	-14.5726	down
Index	Formula	Compounds	Class I	Class II	CAS	Level	T1R1	T1R2	T1R3	T2R1	T2R2	T2R3	VIP	p_value	FDR	Fold_Change	Log2FC	Type
MWSmce284	C8H10O3	3,4-Dimethoxyphenol	Phenolic acids	Phenolic acids	2033-89-8	2	9	9	9	80004	75861	107380	1.19764	0.0124648	0.0298195	9749.81	13.2512	up
mws0042	C15H14O7	Epigallocatechin*	Flavonoids	Flavanols	970-74-1	2	21895	20392	25401	141980	127300	150850	1.19396	0.00238682	0.0112906	6.20686	2.63386	up
MWS2910	C10H15N3O4	5-Methyl-2'-deoxycytidine	Nucleotides and derivatives	Nucleotides and derivatives	838-07-3	2	17711	22873	20382	135500	116310	100750	1.18808	0.00933142	0.0244284	5.7829	2.53179	up
Zmsp008124	C17H16O4	5,7-Dimethoxyflavone	Flavonoids	Flavones	1036-72-2	1	232040	279490	275750	1561300	1081600	1255500	1.18492	0.0168759	0.0367852	4.95173	2.30793	up
Lmhn003801	C25H24O13	Feruloylsinapoyltartaric acid	Phenolic acids	Phenolic acids	-	2	38454	26017	32233	154780	151820	161820	1.18477	1.60835e-05	0.00173894	4.84385	2.27616	up
pmb0382	C19H14O6	O-Feruloyl 4-hydroxycoumarin	Lignans and Coumarins	Coumarins	-	1	119510	129320	78652	476620	528300	561400	1.17222	0.000404325	0.00449014	4.78292	2.25789	up
Lmgn002555	C8H14O4	2-Propylglutaric acid	Organic acids	Organic acids	32806-62-5	3	15524	18535	21406	87683	87027	81119	1.18979	2.1997e-05	0.00173894	4.61244	2.20553	up
Zmpn000199	C6H10O8	D-Galactaric acid	Others	Saccharides and Alcohols	526-99-8	2	167550	196970	188190	768120	961970	627370	1.17726	0.0242567	0.0476433	4.26527	2.09264	up
HJAP056	C23H24O11	Dihydroxy-dimethoxyflavone-7-O-glucoside	Flavonoids	Flavones	-	2	109330	78228	80523	406790	336030	368890	1.17968	0.00133105	0.00791077	4.14692	2.05204	up
pme0264	C10H14N2O5	Thymidine	Nucleotides and derivatives	Nucleotides and derivatives	50-89-5	1	444460	376760	432720	1720800	1562100	1843300	1.19216	0.00246359	0.0113004	4.08807	2.03142	up
Lmzp002365	C22H24O11	Hesperetin-7-O-glucoside	Flavonoids	Flavanones	31712-49-9	2	41206	58922	59542	9	9	9	1.19699	0.0125218	0.029888	0.000169099	-12.5298	down
mws2218	C8H10N4O2	Caffeine	Alkaloids	Alkaloids	-	1	60884	55784	60439	9	9	9	1.19778	0.000762538	0.00595909	0.00015245	-12.6794	down
pmb1754	C5H15NO4P+	O-Phosphocholine	Alkaloids	Alkaloids	107-73-3	3	66518	72084	71140	9	9	9	1.19771	0.000604657	0.00535569	0.00012873	-12.9234	down
pme2527	C5H12N2O2	L-Ornithine	Amino acids and derivatives	Amino acids and derivatives	70-26-8	3	163850	178520	162890	9	9	9	1.19776	0.00090066	0.00640841	5.34378e-05	-14.1918	down
mws0663	C7H8N4O2	1,7-Dimethylxanthine	Nucleotides and derivatives	Nucleotides and derivatives	611-59-6	3	176250	163800	170280	9	9	9	1.19781	0.000446371	0.00464404	5.29069e-05	-14.2062	down
mws0576	C4H8O3	3-Hydroxybutyric acid	Organic acids	Organic acids	300-85-6	2	163550	179920	222540	9	9	9	1.19736	0.00857349	0.0235164	4.77023e-05	-14.3556	down
mws0344	C5H10O6	D-Xylonic acid	Others	Saccharides and Alcohols	526-91-0	2	371090	304950	325860	9	9	9	1.19781	0.00339853	0.0138118	2.69488e-05	-15.1794	down
Lmbp000668	C6H5NO2	Isonicotinic acid*	Others	Vitamin	55-22-1	2	826480	885560	761490	9	9	9	1.19779	0.00188309	0.00969101	1.09156e-05	-16.4833	down
Lmjp003295	C22H22O12	6-Methoxykaempferol-3-O-glucoside	Flavonoids	Flavonols	63422-27-5	2	3321900	3156000	4029400	9	9	9	1.19761	0.00579557	0.0182822	2.56964e-06	-18.57	down
Lmjp002906	C22H22O12	Rhamnetin-3-O-Glucoside	Flavonoids	Flavonols	27875-34-9	1	4475900	4436000	4101500	9	9	9	1.19782	0.000748084	0.00593405	2.07478e-06	-18.8786	down

## Sheet: Supplementary Table 3
Supplementary Table 3. KEGG analysis of DEMs in IS and AS plants.
IS-DEMs
Kegg_level_1	Kegg_pathway	ko_id	Metabolome	frequency	P_value	DA_score	Up_num	Down_num
Metabolism	Metabolic pathways	ko01100	260 out of 360	0.722222	0.0131103	-0.161538	24	66
Metabolism	Biosynthesis of secondary metabolites	ko01110	135 out of 360	0.375	0.00358784	-0.177778	15	39
Metabolism	Carbon metabolism	ko01200	22 out of 360	0.0611111	0.0159118	-0.454545	1	11
Metabolism	Galactose metabolism	ko00052	14 out of 360	0.0388889	0.00186456	-0.571429	1	9
Metabolism	Amino sugar and nucleotide sugar metabolism	ko00520	12 out of 360	0.0333333	0.0108059	-0.666667	0	8
Metabolism	Glycine, serine and threonine metabolism	ko00260	12 out of 360	0.0333333	0.0438954	-0.25	2	5
Metabolism	Carbon fixation in photosynthetic organisms	ko00710	9 out of 360	0.025	0.0286184	-0.666667	0	6
Metabolism	Zeatin biosynthesis	ko00908	9 out of 360	0.025	0.0286184	-0.666667	0	6
Metabolism	Pentose phosphate pathway	ko00030	7 out of 360	0.0194444	0.0323171	-0.428571	1	4
Metabolism	Glycerolipid metabolism	ko00561	4 out of 360	0.0111111	0.00902427	-1	0	4
AS-DEMs
Kegg_level_1	Kegg_pathway	ko_id	Metabolome	frequency	P_value	DA_score	Up_num	Down_num
Metabolism	Metabolic pathways	ko01100	260 out of 361	0.720222	0.040532	-0.353846	9	101
Metabolism	Purine metabolism	ko00230	21 out of 361	0.0581717	0.0267528	-0.52381	1	12
Metabolism	Caffeine metabolism	ko00232	4 out of 361	0.0110803	0.0233272	-1	0	4

## Sheet: Supplementary Table 4
Supplementary Table 4. K-means cluster analysis of DEMs with subjected to z-score normalization in all group comparisons.
Index	Sub Class	Formula	Compounds	Class I	Class II	CAS	Level	T0R1	T0R2	T0R3	T1R1	T1R2	T1R3	T2R1	T2R2	T2R3	mix01	mix02	mix03
pmf0096	1	C2H2O4	Oxalic acid	Organic acids	Organic acids	144-62-7	3	156390	149040	133740	173330	152250	183740	6633.5	5621.5	3376.2	112780	111580	125680
pme2601	1	C3H6O3	3-Hydroxypropanoic acid	Organic acids	Organic acids	503-66-2	3	22500	23007	18124	26454	20721	19890	5984.7	12282	6362.7	10974	16531	19991
MWS4285	1	C3H6O3	L-Lactic Acid	Organic acids	Organic acids	79-33-4	3	13579	13786	13715	14544	14629	27995	9	9	9	16612	13383	20304
mws0574	1	C4H8O3	2-Hydroxyisobutyric acid	Organic acids	Organic acids	594-61-6	1	23581	20200	16958	23417	22875	26537	9	9	9	13584	17286	13579
mws0576	1	C4H8O3	3-Hydroxybutyric acid	Organic acids	Organic acids	300-85-6	2	134560	135530	106840	163550	179920	222540	9	9	9	107790	104210	134350
pme0275	1	C5H8O3	4-Oxopentanoic Acid	Organic acids	Organic acids	123-76-2	3	32349	26480	29711	21296	22055	21732	9	9	9	12445	13346	16640
mws0823	1	C5H8O3	3-Methyl-2-Oxobutanoic acid	Organic acids	Organic acids	759-05-7	2	242950	196910	200670	184560	157360	154450	60930	58664	48534	129580	126280	114060
mws0671	1	C4H9NO3	L-Homoserine	Amino acids and derivatives	Amino acids and derivatives	672-15-1	2	690920	588810	713380	543840	526530	553670	130920	163830	170570	416970	377640	346520
mws0230	1	C4H9NO3	L-Threonine	Amino acids and derivatives	Amino acids and derivatives	72-19-5	2	1177800	1128700	1084600	984950	960390	979810	338540	316970	370020	688070	717620	686330
MWSmce607	1	C4H9NO3	DL-Threonine	Amino acids and derivatives	Amino acids and derivatives	80-68-2	3	482800	558410	485120	428910	445250	380450	148580	129390	158020	312210	267090	284570
Lmbn001930	1	C7H6O2	2-Hydroxybenzaldehyde (Salicylaldehyde)	Phenolic acids	Phenolic acids	-	3	504980	392560	436410	410870	347060	317190	203320	114770	182620	201310	245890	225930
mws0133	1	C6H6N2O	Nicotinamide	Others	Vitamin	98-92-0	1	67293000	64031000	56322000	71079000	73056000	67674000	996910	930080	951850	45547000	44225000	44150000
Lmbp000668	1	C6H5NO2	Isonicotinic acid*	Others	Vitamin	55-22-1	2	697710	796700	689750	826480	885560	761490	9	9	9	370330	450480	453270
mws0263	1	C5H7NO3	5-Oxo-L-Proline	Amino acids and derivatives	Amino acids and derivatives	98-79-3	1	50145	40070	52984	52617	60204	53234	19812	12867	22483	23784	41013	37370
pme2693	1	C6H14N2O	N-Acetylputrescine	Alkaloids	Alkaloids	18233-70-0	2	2203100	2531400	2056900	1918700	1899300	1640700	724600	737900	719590	1614800	1732800	1785700
pmf0470	1	C5H9NO3	cis-4-Hydroxy-D-proline	Amino acids and derivatives	Amino acids and derivatives	2584-71-6	3	1353100	1293700	952990	897660	913750	872330	351060	318840	346500	748460	666330	794620
pme0274	1	C6H13NO2	6-Aminocaproic acid	Organic acids	Organic acids	60-32-2	2	2603800	2379000	2362900	3610200	3775300	3099300	841450	923280	890420	2225200	2236600	2249100
pme2679	1	C6H13NO2	L-Allo-isoleucine*	Amino acids and derivatives	Amino acids and derivatives	1509-34-8	1	11940000	12957000	9883700	13520000	16639000	12142000	3578900	3998100	3819700	11195000	12244000	10992000
mws1167	1	C4H4O5	Oxaloacetic acid	Organic acids	Organic acids	328-42-7	2	19603	23708	21124	18201	16668	18413	10944	9801.5	9239.5	12136	17332	16460
mws0336	1	C6H6N2O2	Urocanic acid	Organic acids	Organic acids	104-98-3	1	102090	133760	94396	177700	163780	115360	18056	22766	28490	102270	155050	67107
pmb0764	1	C6H9NOS	4-Methyl-5-thiazoleethanol	Others	Others	137-00-8	1	19607	18111	16903	20381	14309	21701	9580.8	4135.1	7947.2	15937	13693	16539
MWS2066	1	C10H8O	1-Naphthol*	Phenolic acids	Phenolic acids	90-15-3	1	16782	13115	11604	12016	12726	11611	8314.2	5957.5	5592.9	9021.5	9848.8	9342.8
MWS1875	1	C10H8O	2-Naphthol*	Phenolic acids	Phenolic acids	135-19-3	1	13774	15638	11392	10819	9895.7	11806	8515.9	5447.7	5568.6	7771.1	7523.2	8653.7
pme0295	1	C6H11NO3	4-Acetamidobutyric acid	Organic acids	Organic acids	3025-96-5	2	88954	59573	63815	66474	59618	62303	41270	23174	25417	38501	43652	42833
pme2380	1	C5H6O5	α-Ketoglutaric acid	Organic acids	Organic acids	328-50-7	3	762200	720610	774780	510970	506420	539740	151670	150650	188950	453370	440080	458220
Lmgn000224	1	C5H6O5	2-Methyl-3-oxosuccinic acid	Organic acids	Organic acids	-	3	39518	25484	35483	27684	29470	35013	11731	8794	6782.8	16522	28248	21864
mws0208	1	C6H10O4	Adipic Acid	Organic acids	Organic acids	124-04-9	3	2238700	1919900	1869100	1573000	1482300	1586200	686350	586210	642270	1078100	1103900	1179500
mws0924	1	C6H10O4	2-Methylglutaric acid	Organic acids	Organic acids	617-62-9	3	1977700	1754200	1663600	1624700	1550900	1517300	616450	537760	648920	975270	1115600	1095400
Lmbn001609	1	C6H10O4	2-Acetyl-2-Hydroxybutanoic Acid	Organic acids	Organic acids	-	3	158570	137490	154710	135530	128180	118210	41148	28027	35165	85914	81667	91482
pme0193	1	C5H10N2O3	L-Glutamine	Amino acids and derivatives	Amino acids and derivatives	56-85-9	1	2471200	2438600	2462300	3068400	3340700	3066800	1056700	1152300	1260200	1877600	1890500	1999000
pme0026	1	C6H14N2O2	L-Lysine	Amino acids and derivatives	Amino acids and derivatives	56-87-1	2	2033300	2109100	2143700	2674300	2968000	2922200	959330	1041300	1137700	1737900	1662300	1673800
Lmxp001668	1	C9H10O2	2-Methoxy-4-ethenylphenol	Phenolic acids	Phenolic acids	7786-61-0	1	94897000	85220000	84036000	67163000	63606000	65446000	19981000	17349000	19471000	50668000	50840000	50384000
pme1109	1	C5H5N5O	Guanine*	Nucleotides and derivatives	Nucleotides and derivatives	73-40-5	1	761050	688330	665800	796720	746960	820760	394670	338380	393880	533200	525510	529790
pme0183	1	C5H5N5O	Isoguanine*	Nucleotides and derivatives	Nucleotides and derivatives	3373-53-3	1	78826	112500	110830	74977	73656	77789	32354	36495	24607	42307	79091	56716
pme0256	1	C5H4N4O2	Xanthine	Nucleotides and derivatives	Nucleotides and derivatives	69-89-6	1	214930	254930	225360	328560	325770	268790	105900	105330	94502	196760	163070	155860
MWS2984	1	C4H4N6O	8-Azaguanine	Nucleotides and derivatives	Nucleotides and derivatives	134-58-7	3	137630	88150	132600	103800	90310	107560	49656	43394	47068	78395	80303	82527
MWS3149	1	C8H8O3	3-METHOXYbenzoic Acid	Phenolic acids	Phenolic acids	586-38-9	3	18471	17736	16599	12067	13817	10239	9	9	9	7659.7	8055.6	7737.5
mws1417	1	C9H7NO2	Indole-3-carboxylic acid*	Alkaloids	Plumerane	771-50-6	2	54884	44045	46329	48137	38319	37522	17549	19179	26131	23773	28721	35074
mws1346	1	C6H11NO4	DL-2-Aminoadipic acid	Alkaloids	Alkaloids	542-32-5	3	486940	395160	334770	528210	556440	506260	199120	198920	197180	400620	323880	340170
Lmbp000123	1	C6H13NO2S	L-Homomethionine	Amino acids and derivatives	Amino acids and derivatives	25148-30-5	2	1145900	969000	903250	1560600	1159300	1823200	147840	116440	219140	593780	672690	673810
pme0281	1	C8H6O4	Terephthalic acid	Phenolic acids	Phenolic acids	100-21-0	1	23116000	18344000	18478000	15754000	14815000	14341000	8442600	7056700	7764400	10286000	10184000	11633000
pme0282	1	C8H6O4	Phthalic acid	Phenolic acids	Phenolic acids	88-99-3	1	2625500	2217900	2198000	1850200	1868300	1711700	884620	642490	899440	1204400	1236400	1194300
Zmhn001420	1	C8H6O4	5,7-Dihydroxy-1(3H)-isobenzofuranone	Phenolic acids	Phenolic acids	27979-58-4	2	749670	715180	736780	589990	570240	590980	367560	229660	329900	422370	511030	479850
pme2598	1	C8H8O4	3,4-Dihydroxybenzeneacetic acid	Phenolic acids	Phenolic acids	102-32-9	3	98270	104200	71582	86539	63873	88397	52249	33887	47470	77171	88827	64611
mws0028	1	C8H8O4	Vanillic acid	Phenolic acids	Phenolic acids	121-34-6	2	453660	396470	368980	485650	435520	485740	182500	195330	288180	292730	330820	333440
MWStz091	1	C8H12N2O2	Cyclo(L-Ala-L-Pro)	Amino acids and derivatives	Amino acids and derivatives	36357-32-1	3	44638	25579	24039	27632	28510	24289	11542	6724.8	10240	27433	21984	17072
Zmgn001448	1	C7H12O5	2-Propylmalic Acid*	Organic acids	Organic acids	-	1	5012000	4505100	4609700	3784000	3326300	3667300	2559400	1964200	2297200	2259900	2648400	2895600
pmb3101	1	C7H12O5	2-Isopropylmalic Acid*	Organic acids	Organic acids	49601-06-1	1	6216800	5205200	5297500	4552200	4224700	3779000	2862600	2116600	2648700	2547400	2815300	3022200
MWSmce455	1	C9H10O4	Methyl vanillate	Phenolic acids	Phenolic acids	3943-74-6	3	199340	204350	203130	151930	149160	135240	68244	59637	71008	105180	119890	111990
pme3388	1	C7H16N4O2	Homoarginine	Amino acids and derivatives	Amino acids and derivatives	156-86-5	1	63021	65911	51209	76826	83730	51405	25998	24954	27304	45368	34937	32596
Zmzp000145	1	C9H20N2O2	Trimethyllysine	Amino acids and derivatives	Amino acids and derivatives	23284-33-5	1	3006900	3176500	2582100	3681900	2320600	3518500	972630	1095000	1361200	1751600	2488800	2413900
MWSslk140	1	C7H13NO3S	N-Acetyl-L-methionine	Amino acids and derivatives	Amino acids and derivatives	65-82-7	3	7456.5	7846.1	5868.7	1967	6275.4	3916.6	9	9	9	1950.7	3144	3141
Zmyn000453	1	C6H8O7	Isocitric Acid*	Organic acids	Organic acids	320-77-4	1	17086000	15916000	16750000	10541000	13373000	11145000	4765300	5849500	5073100	9529900	9751500	9322600
Zmzn000079	1	C4H9O7P	D-Erythrose-4-phosphate	Others	Saccharides and Alcohols	585-18-2	3	321310	315930	318390	251730	265130	253390	124380	112790	115570	152870	193250	193330
MWS0618	1	C9H19NO4	Pantothenol	Others	Saccharides and Alcohols	16485-10-2	1	2305000	1914700	1914800	2932200	2685000	2788800	9915.8	8235.6	8696.1	1395500	1299600	1460400
MWSslk120	1	C11H13NO3	N-Acetyl-DL-phenylalanine	Amino acids and derivatives	Amino acids and derivatives	2901-75-9	3	20550	23048	21988	25253	19188	16016	9	9	9	16712	18706	13000
Lmhp002764	1	C11H18N2O2	Cyclo(Pro-Leu)	Amino acids and derivatives	Amino acids and derivatives	5654-86-4	3	12725	9557.5	17816	19746	18782	17840	7308.8	4684.2	7312.2	17840	17841	18824
mws0751	1	C13H26O2	Tridecanoic Acid	Lipids	Free fatty acids	638-53-9	1	7682.5	7122.8	6984.4	4591.1	3959.1	3869.8	9	9	9	4597.7	3003.8	3042.4
mws1337	1	C9H17NO5	D-Pantothenic Acid	Others	Vitamin	79-83-4	1	4147400	3720100	3680700	3093900	3359500	3189900	1863100	1777500	1924000	2481900	2547800	2521600
mws5042	1	C11H14N2O3	L-Glycyl-L-phenylalanine	Amino acids and derivatives	Amino acids and derivatives	721-66-4	1	508610	398200	414640	377610	357760	375080	235200	175870	223740	270660	243530	233440
Zmln002252	1	C10H8O6	Sideretin (5,7,8-Trihydroxy-6-methoxycoumarin)	Lignans and Coumarins	Coumarins	-	2	60729	53793	50150	57061	50206	41688	25638	24697	28786	36471	36906	32864
pmb2643	1	C14H26O2	Myristoleic acid	Lipids	Free fatty acids	544-64-9	1	37286	32458	29904	31392	32938	33411	2329.6	1375.8	2083.2	18676	19555	20844
pme3732	1	C9H13N3O5	Cytidine	Nucleotides and derivatives	Nucleotides and derivatives	65-46-3	1	463470	376210	384390	381100	531790	553860	121280	132710	147350	301780	265770	301150
mws0248	1	C9H12N2O6	Uridine	Nucleotides and derivatives	Nucleotides and derivatives	58-96-8	1	163640	174300	165250	111110	171400	138200	25651	41236	33294	87156	111550	95264
MWStz205	1	C14H16N2O2	Cyclo(D-Phe-L-Pro)	Amino acids and derivatives	Amino acids and derivatives	26488-24-4	3	9216	11756	5572.2	9749.5	7331.2	9908.5	9	9	9	6805.5	14088	10393
Lmcn009122	1	C16H30O2	(7Z)-Hexadecenoic acid	Lipids	Free fatty acids	2416-19-5	1	98617	83747	76402	75070	69372	61870	6920.9	6150	7777.8	51255	47449	50745
mws0361	1	C16H30O2	Palmitoleic Acid	Lipids	Free fatty acids	373-49-9	1	60313	71427	65098	60995	50944	47936	6374.1	3620.3	5398.9	37639	39715	36969
pme1187	1	C10H14N2O6	5-Methyluridine	Nucleotides and derivatives	Nucleotides and derivatives	1463-10-1	2	12097	11056	12423	12966	16197	15636	8972.9	6384.1	6819.7	9037.3	7971.6	7521
mws0383	1	C17H32O2	10-Heptadecenoic Acid	Lipids	Free fatty acids	29743-97-3	1	57859000	54765000	50382000	45569000	44379000	43432000	3465800	3201200	3301000	28915000	27204000	27701000
mws0063	1	C15H10O5	Genistein	Flavonoids	Isoflavones	446-72-0	2	7423.8	6740.2	6042.8	4694.7	5020.4	5283.2	9	9	9	5247.8	3519.4	5830.9
Lmrj002793	1	C14H16N2O4	Cyclo(Phe-Glu)	Amino acids and derivatives	Amino acids and derivatives	-	1	614010	622580	612620	516350	569620	592270	213500	178020	233640	350470	354930	402040
MWS4354	1	C11H15N5O4	N6-methyladenosine	Nucleotides and derivatives	Nucleotides and derivatives	1867-73-8	3	187410	165500	142620	139900	141130	155070	64365	65840	62817	115040	101520	111530
pme3350	1	C10H13N5O5	8-Hydroxy-2-deoxyguanosine	Nucleotides and derivatives	Nucleotides and derivatives	88847-89-6	3	287890	258790	262080	244280	205710	222130	78807	81318	89744	177070	167760	166420
MWSmce333	1	C10H13N5O5	Crotonoside	Nucleotides and derivatives	Nucleotides and derivatives	1818-71-9	3	210140	249700	258700	172340	233070	234050	51520	90077	78244	210260	180790	225310
mws1068	1	C15H10O6	Kaempferol (3,5,7,4'-Tetrahydroxyflavone)	Flavonoids	Flavonols	520-18-3	2	9191	6273.4	6852.5	9225.1	6403.5	11058	3738.1	4562.5	3480.5	4644.8	3604.6	6400.5
MWSslk132	1	C16H30O4	Hexadecanedioic acid	Lipids	Free fatty acids	505-54-4	1	167810	146280	147480	135730	130300	119140	79208	67683	75929	92589	96332	96610
Zmdn001564	1	C14H18N2O5	γ-Glutamylphenylalanine	Amino acids and derivatives	Amino acids and derivatives	7432-24-8	1	119810	107680	115920	114190	89767	92427	63342	49604	51778	67962	85451	91485
pmb2786	1	C18H30O3	9-Hydroxy-10,12,15-octadecatrienoic acid	Lipids	Free fatty acids	89886-42-0	2	8962.4	7619.8	6832.9	8684.7	8624.6	6322.1	9	9	9	3377.1	4455.2	4266
pmb2787	1	C18H30O3	9-Oxo-10E,12Z-octadecadienoic acid	Lipids	Free fatty acids	54232-59-6	3	27622	25941	23638	22167	21786	19594	8493.7	6699	8849.8	13403	15538	16298
Lmbn005443	1	C18H30O3	13-KODE; (9Z,11E)-13-Oxooctadeca-9,11-dienoic acid	Lipids	Free fatty acids	54739-30-9	3	12505	7519.9	9654.2	8801.8	10372	9589.2	9	9	9	6320.1	5869.1	7526.3
pmb2799	1	C18H32O3	12,13-Epoxy-9-Octadecenoic Acid	Lipids	Free fatty acids	6799-85-5	1	134940	98571	104830	133370	134260	126620	67679	59176	60997	93103	93806	95987
Lmbn005662	1	C18H32O3	9(10)-EpOME;(9R,10S)-(12Z)-9,10-Epoxyoctadecenoic acid	Lipids	Free fatty acids	16833-56-0	1	524580	429730	422220	439430	425420	395430	207630	185860	196280	317370	331320	322150
pme1474	1	C11H15N5O3S	5'-Deoxy-5'-(methylthio)adenosine	Nucleotides and derivatives	Nucleotides and derivatives	2457-80-9	1	27745000	24716000	21445000	20684000	19353000	19103000	10803000	8477500	9157100	19196000	17931000	13769000
Lmbn009444	1	C18H34O3	Ricinoleic acid	Lipids	Free fatty acids	141-22-0	2	213800	177770	163290	191100	175740	178480	26225	22791	22870	111780	105560	108350
pmf0297	1	C20H42O	1-Eicosanol	Lipids	Free fatty acids	629-96-9	3	149080	123600	118080	133810	117980	117450	18927	13051	15636	67879	70577	67928
Zmhp002814	1	C16H12O6	5,7,8-Tetrahydroxy-6-methoxyflavone	Flavonoids	Flavones	-	2	4136.6	5634.7	6770.5	4237.9	2691	3388	9	9	9	3694.7	4391.8	4219.1
Lmbn007891	1	C18H34O4	Hydroxy ricinoleic acid	Lipids	Free fatty acids	-	3	35959	32871	28625	36211	35388	35477	14356	12790	17789	22379	27407	25624
pme3188	1	C9H13N2O9P	Uridine 5'-monophosphate	Nucleotides and derivatives	Nucleotides and derivatives	58-97-9	1	321020	303180	303010	349910	400300	328380	119100	100300	126880	200850	193260	259160
mws0884	1	C10H12N5O6P	Cyclic 3',5'-Adenylic acid	Nucleotides and derivatives	Nucleotides and derivatives	60-92-4	1	258020	183340	178380	269030	274180	261060	46267	32186	46252	120890	123270	139840
Zmhn001883	1	C14H18O9	Vanillic acid-4-O-glucoside	Phenolic acids	Phenolic acids	32142-31-7	2	807070	682350	711410	654240	621870	634850	361060	350430	361530	446880	495900	527710
pmp001045	1	C15H22O8	Bartsioside	Others	Others	62133-72-6	2	73783	89775	86409	65248	50187	59800	26039	19054	28044	54012	75640	50823
pma0149	1	C15H16O9	Sinapoyl malate	Phenolic acids	Phenolic acids	92344-58-6	3	6960.1	8085.1	13997	9315.6	5159.2	1844.8	9	9	9	6254.3	4498.9	6514.2
mws1333	1	C12H22O11	Melibiose*	Others	Saccharides and Alcohols	585-99-9	1	783400	375660	560870	335300	371550	327940	83841	31721	125000	116670	133880	167320
mws1080	1	C12H22O11	Galactinol*	Others	Saccharides and Alcohols	3687-64-7	1	4171700	3733600	4442700	2925500	3011500	3085500	1079400	1289000	1053300	1249200	1422000	1788000
Lmsn000381	1	C12H22O11	D-Maltose*	Others	Saccharides and Alcohols	133-99-3	1	995350	625060	844350	394490	590060	758730	200990	281920	250080	229710	373050	309930
pme0519	1	C12H22O11	D-Sucrose*	Others	Saccharides and Alcohols	57-50-1	1	1567900	1228000	1638900	976820	1190400	1536900	556520	786690	752340	748900	529720	913480
MA10039641	1	C12H22O11	Lactobiose*	Others	Saccharides and Alcohols	63-42-3	1	1252200	550430	872530	609290	421250	761640	144020	133580	151860	164080	182520	170050
mws0264	1	C12H22O11	D-Trehalose*	Others	Saccharides and Alcohols	99-20-7	1	727350	376380	841490	361770	472290	449520	97197	82853	63965	70440	105190	157900
mws5038	1	C12H22O11	Isomaltulose*	Others	Saccharides and Alcohols	13718-94-0	1	684850	546100	608480	648230	400930	809380	240540	148640	318900	329050	354330	179370
mws0609	1	C10H12N5O7P	Guanosine 3',5'-cyclic monophosphate	Nucleotides and derivatives	Nucleotides and derivatives	7665-99-8	1	2283500	1995300	1609200	1730800	1756800	1705800	852330	688080	779670	1037000	1266300	1088400
Zmhp002734	1	C17H14O8	5,7,2',5'-Tetrahydroxy-8,6'-dimethoxyflavone	Flavonoids	Flavones	-	2	94738	141100	227600	96177	115260	74782	35082	8403.1	18354	78301	46077	98924
pmb1562	1	C21H34O4	1-Stearidonoyl-Glycerol	Lipids	Glycerol ester	-	1	71056	44961	42374	70515	64441	49339	13636	11717	15507	32074	42173	43711
pmb0998	1	C10H14N5O8P	Guanosine 5'-monophosphate	Nucleotides and derivatives	Nucleotides and derivatives	85-32-5	2	277320	199490	246120	189850	168180	142810	85241	62317	95625	103000	120030	152490
Lmbp002255	1	C16H18O10	Fraxetin-8-O-glucoside (Fraxin)	Lignans and Coumarins	Coumarins	524-30-1	2	326000	294300	283560	397090	412350	453480	71341	73990	72343	245740	237580	276710
Hmgn002833	1	C20H20O7	4-Ketopinoresinol	Others	Others	-	2	271070	238050	256540	249520	264390	253780	77279	59749	59963	153490	175980	176760
Hmgn004693	1	C20H20O7	(8'R,7'S)-(-)-8-Hydroxy-α-conidendrin	Lignans and Coumarins	Lignans	-	3	47744	54311	51409	51836	49048	50048	14269	10575	12748	32817	32440	37001
pme3337	1	C14H17N5O8	Succinyladenosine	Nucleotides and derivatives	Nucleotides and derivatives	4542-23-8	1	770380	595000	552510	482540	509010	438410	294560	217130	241180	334170	331700	349010
Lmjp003090	1	C17H20O10	Isofraxidin-7-O-glucoside	Lignans and Coumarins	Coumarins	483-91-0	2	45560	48932	93960	39260	55129	41594	9	9	9	46664	42970	54286
pme1286	1	C14H20N6O5S	S-(5'-Adenosy)-L-homocysteine	Amino acids and derivatives	Amino acids and derivatives	979-92-0	2	351740	251860	250560	216390	192350	232560	78449	76233	88380	140770	163920	130050
HJN003	1	C17H22O10	1-O-Sinapoyl-D-glucose	Phenolic acids	Phenolic acids	-	2	2495800	2281300	2739100	2043100	1802400	1939900	213980	215440	264120	1307400	1333500	1409000
Lmzn001582	1	C18H28O9	5'-Glucosyloxyjasmanic acid	Phenolic acids	Phenolic acids	-	3	355790	322300	362200	215010	180420	225620	26695	34924	36297	167670	157730	180370
pme2735	1	C15H22N6O5S	S-Adenosyl-L-methionine	Amino acids and derivatives	Amino acids and derivatives	29908-03-0	3	2249100	1787400	2179900	1537800	1667600	1490900	1027900	965550	910020	1001200	1166100	1366600
pmc0281	1	C15H21N5O8	Ribosyladenosine	Nucleotides and derivatives	Nucleotides and derivatives	-	3	77081	51476	55589	52066	44845	57907	24181	17263	18956	38580	26574	46071
Lmhp008337	1	C19H40NO7P	LysoPE 14:0(2n isomer)*	Lipids	LPE	-	1	103920	84556	73910	78690	74933	66871	22764	27594	29387	58313	59630	60768
pmp000436	1	C30H50O	Taraxerol	Terpenoids	Triterpene	127-22-0	2	75731	66989	85281	105520	113350	101980	26564	31776	29937	59061	50610	59813
Cmbn007148	1	C22H22O9	1-O-Feruloyl-3-O-caffeoylglycerol	Lipids	Glycerol ester	-	3	70092	72275	63935	72554	90164	94257	41981	32482	41689	45395	57047	42712
mws0072	1	C21H20O10	Apigenin-5-O-glucoside	Flavonoids	Flavones	28757-27-9	2	132010	109820	78448	143120	102440	127370	57263	60490	54112	111130	94704	135040
mws0895	1	C21H20O10	Genistein-7-O-Glucoside (Genistin)	Flavonoids	Isoflavones	529-59-9	2	61118	49538	47226	42914	47066	45170	17010	22849	25504	30380	24442	34639
pmp000413	1	C21H20O10	Genistein-8-C-glucoside	Flavonoids	Isoflavones	66026-80-0	2	14624	10918	11521	8233.2	8957.5	13466	3831	5724	3798.8	3857.5	7657	7672.8
mws1360	1	C21H22O10	Engeletin	Flavonoids	Flavanonols	572-31-6	2	11144	11661	8130.6	14161	13172	13187	9	9	9	6071.3	9384.3	10608
Lmhp008440	1	C20H40NO7P	LysoPE 15:1*	Lipids	LPE	-	2	239940	241020	242850	143190	185510	156140	45633	41468	45660	122930	126890	114420
Hmln003405	1	C20H16O12	ellagic acid-4-O-rhamnoside	Tannins	Tannin	-	3	349450	295720	300060	215830	200410	231740	29166	34315	37123	154940	153280	158080
Hmcp002316	1	C21H20O11	Isorhamnetin-3-O-arabinoside	Flavonoids	Flavonols	-	2	4636200	4019900	4132600	2423500	2374700	2483000	398680	357270	382950	1788900	1733500	1868600
mws0089	1	C21H20O11	Kaempferol-7-O-glucoside*	Flavonoids	Flavonols	16290-07-6	2	58409	49714	73043	41516	41538	29064	9	9	9	45751	40985	49349
pme2459	1	C21H20O11	Luteolin-7-O-glucoside (Cynaroside)	Flavonoids	Flavones	-	2	1939300	1531700	3196800	1490000	1859500	1966800	794730	523930	667220	1506800	1477700	980740
MWSmce674	1	C31H46O2	Vitamin K1	Others	Vitamin	84-80-0	2	75159	68355	63033	38653	46198	38907	8156.3	4621.6	5198.6	28519	27353	29731
MWS5083	1	C17H21N4O9P	Flavin Single Nucleotide(FMN)	Nucleotides and derivatives	Nucleotides and derivatives	6184-17-4	2	330220	255700	246440	169930	202240	220950	106290	97276	116820	189150	162260	169290
Lmhp009769	1	C22H44NO7P	LysoPE 17:1*	Lipids	LPE	-	1	296760	244000	339920	322410	357480	307190	90613	94605	102500	198680	220730	215140
Lmhp009464	1	C22H44NO7P	LysoPE 17:1(2n isomer)*	Lipids	LPE	-	1	355980	311380	352850	304290	315930	322600	86639	75601	72223	226480	232470	229080
pmp000583	1	C22H20O12	Diosmetin-7-O-glucuronide	Flavonoids	Flavanones	35110-20-4	2	884150	818000	861670	686070	660460	607090	445640	315630	392970	492420	537010	474420
pmb0545	1	C23H25O11+	Rosinidin-3-O-glucoside	Flavonoids	Anthocyanidins	-	3	120810	98031	96818	106460	91681	92816	52394	42577	40343	65184	60720	58600
pmb0881	1	C23H44NO7P	LysoPE 18:2*	Lipids	LPE	-	1	21644000	23693000	23035000	16604000	17525000	17378000	6050100	6056100	6526300	14512000	14128000	14148000
pmb0874	1	C23H44NO7P	LysoPE 18:2(2n isomer)*	Lipids	LPE	-	1	424670	378080	439490	268100	270430	292060	88664	112970	98066	238030	254460	248740
mws0289	1	C23H46NO7P	LysoPE 18:1*	Lipids	LPE	89576-29-4	1	3386900	3407500	3735400	2409600	2543700	2398700	988810	1259700	1081800	2272500	2323200	2400400
pmb0856	1	C23H46NO7P	LysoPE 18:1(2n isomer)*	Lipids	LPE	-	1	2081800	2413200	2406500	1649400	1569000	1446400	546080	719180	633400	1425400	1238800	1460800
pmb0880	1	C23H48NO7P	LysoPE 18:0(2n isomer)*	Lipids	LPE	-	3	43848	52801	49303	38782	39441	34679	17489	17860	15190	35144	30064	41307
Lmgp003546	1	C23H24O12	4',5'-Dihydroxy-6,8-dimethoxyisoflavone-7-O-galactoside	Flavonoids	Isoflavones	-	2	4542400	9214600	4067700	3912300	3888800	5295100	2450500	1216400	1137300	2701000	2855200	2805100
Lmhp008833	1	C24H48NO7P	LysoPC 16:1(2n isomer)*	Lipids	LPC	-	1	1097200	1280300	1263200	782610	1111900	933550	494870	442040	381860	733020	984120	837980
Lmjp003231	1	C22H22O13	Patuletin-3-O-glucoside	Flavonoids	Flavonols	-	2	476460	811890	743330	346420	612080	679760	187570	181250	122000	407140	521810	332880
Lmhp008718	1	C25H48NO7P	LysoPC 17:2	Lipids	LPC	-	1	363430	390100	368980	407860	495710	431380	186840	161400	150530	261390	283280	280450
Lmhp010757	1	C25H48NO7P	LysoPE 20:2*	Lipids	LPE	-	1	108680	132310	126520	156210	137890	151270	27500	36258	38094	123690	116760	127830
Lmhp010514	1	C25H48NO7P	LysoPE 20:2(2n isomer)*	Lipids	LPE	-	1	101560	122200	119140	149560	130240	142350	26614	33920	37311	112160	102930	117940
pmb0854	1	C26H48NO7P	LysoPC 18:3*	Lipids	LPC	-	2	36602000	36450000	37985000	29467000	31949000	29494000	12622000	10924000	10731000	21394000	20694000	22164000
pmb0865	1	C26H48NO7P	LysoPC 18:3(2n isomer)*	Lipids	LPC	-	2	117040	145330	108500	99554	124010	96704	33030	33382	29330	66594	66373	60826
Lmqn008024	1	C24H44NO9P	PS(18:2)	Lipids	Glycerol ester	-	2	42293	38129	36320	20812	25053	21118	9	9	9	16770	18306	17276
pmd0136	1	C26H54NO7P	LysoPC 18:0(2n isomer)*	Lipids	LPC	-	1	147540	330700	312040	254000	420750	210150	64932	95846	86506	185430	210880	206290
Lmhp010041	1	C27H46NO7P	LysoPE 22:5	Lipids	LPE	-	1	9440.5	15491	8304.8	9130.8	8556.7	7617.5	9	9	9	5504.6	8912.8	4729.5
Hmln002100	1	C26H32O12	Nortrachelogenin-4-O-glucoside	Lignans and Coumarins	Lignans	33464-78-7	2	270020	285600	266090	263990	215100	211770	135170	110200	140570	176650	191440	205690
Lmhp009890	1	C28H52NO7P	LysoPC 20:3	Lipids	LPC	1199257-41-4	1	112580	165640	158210	158030	158210	166080	64558	58764	51677	97293	86636	101460
pmn001672	1	C23H32O15	Furanofructosyl-α-D-(3-mustard acyl)glucoside	Phenolic acids	Phenolic acids	-	3	137470	107280	146640	113150	81016	104340	57989	70100	53620	65021	68721	71899
Lmhn003802	1	C26H26O14	Sinapoylsinapoyltartaric acid	Phenolic acids	Phenolic acids	-	3	42448	35161	45223	27920	26573	24000	9	9	9	17362	18525	15733
Lmhp010099	1	C30H52NO7P	LysoPC 22:5	Lipids	LPC	-	1	34500	40177	39108	40615	33940	40702	9	9	9	19258	17602	18332
HJN053	1	C30H24O12	2α,3α-Epoxy-5,7,3',4'-tetrahydroxyflavan-(4β-8-epicatechin)	Tannins	Proanthocyanidins	-	2	11481	9313.1	19566	21380	18152	16672	9	9	9	11017	10499	11324
mws1073	1	C27H30O15	Apigenin-6,8-di-C-glucoside (Vicenin-2)	Flavonoids	Flavonoid carbonoside	23666-13-9	1	8775.2	7172	5693.8	4658	6724.2	4607.8	9	9	9	8724.2	5671.2	6191
pmp001079	1	C27H30O15	Luteolin-7-O-neohesperidoside (lonicerin)	Flavonoids	Flavones	25694-72-8	1	227600	175550	205890	185670	143960	171520	56328	70198	96080	166000	101760	192150
Lmsn002815	1	C27H30O15	Kaempferol-3-O-rutinoside(Nicotiflorin)	Flavonoids	Flavonols	17650-84-9	2	1505400	936680	1194500	593220	771840	888990	238900	168410	245740	597400	704740	470960
pmp000593	1	C27H30O15	Luteolin-7-O-rutinoside	Flavonoids	Flavones	3563-98-2	1	3397600	2767500	2831100	2056500	2339200	2613400	986770	1223000	1306900	1921000	2095300	2661500
MWSslk254	1	C27H30O15	Kaempferol-3-O-glucorhamnoside	Flavonoids	Flavonols	40437-72-7	1	3721900	3675100	3693100	2273800	2675100	2668700	842460	949000	956120	2112600	2409600	2436300
Lmjp002596	1	C26H28O16	Quercetin-3-O-sambubioside	Flavonoids	Flavonols	83048-35-5	3	67712	54399	52276	56404	41271	57766	17322	30383	19415	46149	35408	34855
pmb0665	1	C27H30O16	orientin-7-O-glucoside	Flavonoids	Flavonoid carbonoside	-	2	3117500	2802700	2878600	2404400	2251200	2472500	1236800	1103900	1262000	1899100	1804800	1944200
mws0059	1	C27H30O16	Quercetin-3-O-rutinoside (Rutin)*	Flavonoids	Flavonols	153-18-4	1	34177000	28375000	34882000	23986000	26736000	23219000	14355000	12574000	13078000	18188000	21684000	22502000
Lmmp003091	1	C27H30O16	Quercetin-3-O-(4''-O-glucosyl)rhamnoside*	Flavonoids	Flavonols	59262-54-3	1	4510900	3447200	3786700	3016800	2838000	2598300	1236100	1084300	1330000	2397400	2400800	2192700
Lmsp004166	1	C27H30O16	Quercetin-3-O-glucoside-7-O-rhamnoside*	Flavonoids	Flavonols	-	1	4193500	3990900	3398600	2803400	3036600	2951400	1380100	1313400	1482700	2361400	2453300	2263600
Lmsp004521	1	C29H24O15	1-O-cinnamoyl-4,6-(S)-HHDP-β-D-glucose	Phenolic acids	Phenolic acids	-	3	100660	69353	85934	66911	81742	68081	31318	27265	35028	55624	58951	67900
pmp000128	1	C29H32O17	Limocitrin-3-O-(3-hydroxy-3-methylglutarate)glucoside	Flavonoids	Flavonols	-	2	28820	26113	28637	23916	14466	21068	9	9	9	13673	15849	13003
pmb0719	1	C32H34O15	tricin-4'-O-(syringyl alcohol)ether-5-O-glucoside	Flavonoids	Flavones	-	2	15408	16020	14959	13966	13938	13453	6078.2	5692.5	3446.9	18971	9433.1	9146.9
pmb0530	1	C21H27N7O14P2	Nicotinic acid adenine dinucleotide	Nucleotides and derivatives	Nucleotides and derivatives	53-84-9	1	2018100	1517900	1767200	1467800	1039400	1293700	789220	637400	608720	794480	937050	962660
HJAP128	1	C34H42O20	Isorhamnetin-3-O-rutinoside-7-O-rhamnoside	Flavonoids	Flavonols	-	2	1055000	1177200	1162700	830840	875690	613070	309700	347450	420130	585480	622140	781610
Amxp05147	1	C36H46O21	Sesuvioside F	Flavonoids	Isoflavones	-	3	564240	470110	498850	466410	466700	419220	221990	157480	194360	275160	298490	324940
pmp000405	1	C42H62O16	Isoglycyrrhizic acid	Terpenoids	Triterpene	-	2	144010	146680	146170	104690	101000	109730	14710	11659	17837	66222	78046	68461
Zmyn000268	2	C3H6O3	2,3-Dihydroxypropanal	Others	Saccharides and Alcohols	56-82-6	3	24419	24410	28545	48407	51761	41312	9	9	9	27163	11180	16587
mws4052	2	C4H7NO2	1-Aminocyclopropane-1-carboxylic acid	Organic acids	Organic acids	22059-21-8	1	70306	57838	76944	141340	148970	113500	10913	13497	16518	44104	52617	70927
MWSmce331	2	C4H7NO2	Azetidine-2-carboxylic acid	Alkaloids	Alkaloids	-	1	112690	114300	82277	274090	273250	227450	30494	26250	28103	92730	98562	69924
MWSmce461	2	C4H7NO2	L-Azetidine-2-carboxylic acid	Amino acids and derivatives	Amino acids and derivatives	2133-34-8	1	191560	145450	99575	258240	242220	325970	28712	21787	11693	127290	149280	114070
pmb1096	2	C8H7N	Indole	Alkaloids	Plumerane	120-72-9	1	10951	10400	7250.3	25347	21603	19690	17375	18235	14963	11272	13057	17195
mws0256	2	C5H11NO2	L-Valine	Amino acids and derivatives	Amino acids and derivatives	72-18-4	1	10539000	9172800	9697100	15196000	14363000	15110000	5665200	4255000	5621300	7952800	7751000	7922800
mws0191	2	C5H11NO2	Betaine	Alkaloids	Alkaloids	107-43-7	2	222030	303390	278540	452560	461610	418050	178670	211560	185700	266370	265300	364780
Amxp00801	2	C5H11NO2	alanine betaine	Alkaloids	Alkaloids	-	3	14673000	12611000	12591000	20464000	19254000	20167000	7442400	6741200	8644000	11637000	11395000	12199000
pmb0069	2	C7H7NO	Benzamide	Phenolic acids	Phenolic acids	55-21-0	3	1453300	1177100	1198400	3525300	3195500	3507900	1745800	1532300	1681000	1771400	1761200	1790800
mws0491	2	C8H11N	Phenethylamine	Alkaloids	Alkaloids	64-04-0	2	4520200	3882100	3955800	12038000	10832000	10844000	5521300	5024000	5600700	5844400	5885000	5966900
ML10179289	2	C8H10O	2-Phenylethanol	Phenolic acids	Phenolic acids	-	2	838930	661440	647300	1803800	1873600	1688000	916980	791800	956970	970360	1060100	993430
pmb0501	2	C5H14N4	Agmatine	Alkaloids	Alkaloids	306-60-5	2	9	9	9	57113	53078	41376	6075.5	15010	14654	47338	33935	28334
pmp001198	2	C6H13NO2	6-Deoxyfagomine	Alkaloids	Piperidine alkaloids	197449-09-5	1	3153600	2387100	2686400	7012700	6010400	7125800	2396200	1894200	2383200	3558700	3156100	3782200
mws0227	2	C6H13NO2	L-Leucine*	Amino acids and derivatives	Amino acids and derivatives	61-90-5	1	1021800	922210	931640	2325400	2077500	2324700	785340	622870	777880	1119200	1167800	1225300
mws1587	2	C6H13NO2	L-Norleucine*	Amino acids and derivatives	Amino acids and derivatives	327-57-1	1	1048900	928210	949940	2317600	2089700	2400600	813470	657930	811170	1135500	1122400	1204600
mws0258	2	C6H13NO2	L-Isoleucine*	Amino acids and derivatives	Amino acids and derivatives	73-32-5	1	1084100	926120	922530	2291600	2135100	2418500	863360	662380	852430	1208000	1175600	1320400
pme3034	2	C5H8O4	Ethylmalonic acid	Organic acids	Organic acids	601-75-2	3	54503	43181	47371	65592	69049	71238	30663	20342	24616	36861	41965	46583
Lmgn000160	2	C4H8N2O3	3-Ureidopropionic Acid	Organic acids	Organic acids	462-88-4	3	11819	11188	4717.5	17208	20914	14534	3517.8	2985.8	2365	6833	9131.8	8873
mws0341	2	C6H12O3	2-Hydroxyisocaproic acid	Organic acids	Organic acids	20312-37-2	2	63343	54198	42801	100330	86201	93644	33279	45016	32202	34942	51955	47065
MWSmce608	2	C6H13NO3	4-Hydroxyisoleucine	Amino acids and derivatives	Amino acids and derivatives	781658-23-9	3	187370	246910	220340	568230	511520	535220	363120	286750	487920	281070	323280	368420
Lmgp000796	2	C8H7NO2	4-Hydroxymandelonitrile	Alkaloids	Phenolamine	13093-65-7	2	1658400	1345100	1390800	2684300	2556500	2989000	1081300	698940	929740	1385800	1335700	1280000
pme1210	2	C5H11NO2S	L-Methionine	Amino acids and derivatives	Amino acids and derivatives	63-68-3	1	1657200	1175200	1316800	2557400	2296900	2760900	1071000	695480	897600	1421500	1248300	1301800
mws0847	2	C6H7N5	1-Methyladenine	Nucleotides and derivatives	Nucleotides and derivatives	5142-22-3	2	53276	25125	27319	41342	59469	69709	31220	16596	25967	31518	27075	37143
mws0182	2	C8H8O3	p-Hydroxyphenyl acetic acid	Phenolic acids	Phenolic acids	156-38-7	3	182310	177170	171050	1158300	1016100	1118900	178700	127940	176650	387720	390350	405120
MWS4301	2	C8H8O3	3-hydroxyphenylacetic acid	Phenolic acids	Phenolic acids	621-37-4	3	11112	13690	10396	63013	40641	102720	11518	14417	12877	25441	26189	29314
mws0254	2	C6H9N3O2	L-Histidine	Amino acids and derivatives	Amino acids and derivatives	71-00-1	1	159320	161640	119920	371220	401510	418200	59348	46584	80355	107470	158380	90803
mws2124	2	C2H5O6P	2-Phosphoglycolate	Organic acids	Organic acids	13147-57-4	3	97897	118200	102160	1549300	1604500	1534200	1114800	1224500	1409200	1472600	1768300	1609100
Zmjn001813	2	C7H12O4	Pimelic acid	Organic acids	Organic acids	111-16-0	3	84401	82034	79628	264850	253580	262840	69345	55187	81262	108810	114040	111750
Lmbn002072	2	C7H12O4	2-Propylsuccinic acid	Organic acids	Organic acids	618-57-5	3	111060	84426	91304	265990	274820	258010	90040	62690	76024	129980	132870	108580
pme2914	2	C6H10O5	3-Hydroxy-3-methylpentane-1,5-dioic acid	Amino acids and derivatives	Amino acids and derivatives	503-49-1	1	1693600	1586900	1596100	9591800	8187500	9325700	3836500	3640000	3781000	4216200	4415800	4690600
mws0344	2	C5H10O6	D-Xylonic acid	Others	Saccharides and Alcohols	526-91-0	2	9	9	9	371090	304950	325860	9	9	9	307470	295090	356740
MWS1839	2	C9H10O3	Ethylparaben	Phenolic acids	Phenolic acids	120-47-8	3	230190	217750	192490	1042000	933680	1000600	9161.2	5582.5	11609	314760	335380	321940
MWS20192	2	C7H6O5	Gallic acid	Phenolic acids	Phenolic acids	149-91-7	3	33759	17227	24428	53698	51646	53414	36564	28383	44491	41870	35988	28185
pme0253	2	C8H15NO3	N-Acetyl-L-leucine	Amino acids and derivatives	Amino acids and derivatives	1188-21-2	2	13958	9704.2	18823	26067	34683	23975	15773	6077.2	11193	12740	20622	23114
pme2550	2	C6H6O6	Cis-Aconitic acid	Organic acids	Organic acids	585-84-2	3	12798	10965	10841	34744	24088	15419	7659.8	8828.2	12612	17245	8761.8	23144
pmf0139	2	C6H12O6	D-Galactose*	Others	Saccharides and Alcohols	59-23-4	2	65649	26020	39483	112150	124990	104340	83345	80829	88305	67926	98378	94802
mws0663	2	C7H8N4O2	1,7-Dimethylxanthine	Nucleotides and derivatives	Nucleotides and derivatives	611-59-6	3	98466	86391	87183	176250	163800	170280	9	9	9	65801	94142	67607
MWS5206	2	C9H10O4	Hydroxyphenyllactic acid	Phenolic acids	Phenolic acids	306-23-0	3	9845.3	7507.6	6207.8	22962	24918	19990	9844.5	10390	5091.6	8108.7	11459	7371.7
Hmtn001288	2	C9H10O4	Methyl 2,4-dihydroxyphenylacetate	Phenolic acids	Phenolic acids	67828-42-6	3	6747	11034	13460	20691	28767	36428	14747	8932	14443	14136	18475	23558
pmb1754	2	C5H15NO4P+	O-Phosphocholine	Alkaloids	Alkaloids	107-73-3	3	36551	32914	39472	66518	72084	71140	9	9	9	22717	33566	28597
pme2244	2	C11H11NO2	3-Indolepropionic acid	Alkaloids	Plumerane	830-96-6	2	11216	7408.4	6577.4	13805	19805	18409	19625	8228.1	18570	11046	12516	14570
pme0278	2	C7H14N2O4	2,6-Diaminooimelic acid	Organic acids	Organic acids	583-93-7	2	50419	27493	26104	61188	68668	78082	17815	27650	30152	44622	32793	30545
Zmbp002538	2	C11H12N2O2	1-Methoxy-indole-3-acetamide	Alkaloids	Plumerane	-	1	1091800	947420	943330	2497500	2419400	2292400	1611300	1362400	1525200	1288100	1300300	1489600
mws0282	2	C11H12N2O2	L-Tryptophan	Amino acids and derivatives	Amino acids and derivatives	73-22-3	1	10537000	10242000	9724800	22550000	21915000	20833000	14423000	13593000	15933000	13677000	13521000	13505000
pmb0962	2	C10H22N2O4	L-Lysine-Butanoic Acid	Amino acids and derivatives	Amino acids and derivatives	80407-71-2	3	14382	6142	19315	41525	56250	60419	32179	13295	14386	17674	19118	17624
ML10180524	2	C9H13N3O5	Cytarabine	Nucleotides and derivatives	Nucleotides and derivatives	147-94-4	1	362520	274740	326780	788400	485420	751720	122840	162610	231250	291100	285950	373580
mws0976	2	C9H12N2O6	β-Pseudouridine	Nucleotides and derivatives	Nucleotides and derivatives	1445-07-4	2	15918	18532	27250	62101	62848	50945	39822	30455	17509	26629	30259	29805
Zmpn000095	2	C6H15O9P	Sorbitol-6-phosphate	Others	Saccharides and Alcohols	20479-58-7	3	119470	135490	133330	330220	303880	286400	261300	280740	265840	285900	308120	237140
Lmtn004049	2	C15H20O4	Abscisic acid	Organic acids	Organic acids	21293-29-8	3	39483	37714	33884	133990	137480	132140	20032	16770	19389	50359	52564	53515
pma2172	2	C17H17NO2	cinnamoyltyramine	Alkaloids	Phenolamine	20384-14-9	3	12988	10567	17725	193480	145280	150410	117290	161560	110310	103300	83680	87599
pme1712	2	C11H20N2O6	L-Saccharopine	Amino acids and derivatives	Amino acids and derivatives	997-68-2	3	204410	216540	176570	527160	425250	488490	324950	296370	348650	248340	230440	291310
Hmhp001812	2	C11H15N5O4	2'-O-Methyladenosine	Nucleotides and derivatives	Nucleotides and derivatives	2140-79-6	1	130950	117430	120700	419050	371660	393930	327500	281120	272680	247000	226800	229190
pme1178	2	C10H13N5O5	Guanosine	Nucleotides and derivatives	Nucleotides and derivatives	118-00-3	1	4196900	3488600	3411600	5743200	5605800	5840300	2021600	1902000	2089200	3098600	2934500	3342500
mws0668	2	C10H12N4O6	Xanthosine	Nucleotides and derivatives	Nucleotides and derivatives	146-80-5	1	580340	449310	439010	3958200	4277700	4304700	550640	392040	509480	1200600	1316500	1178600
MWSmce689	2	C19H32O2	Methyl linolenate	Lipids	Free fatty acids	301-00-8	1	1933000	1566700	1442500	2737800	3245800	2508800	727130	641470	686470	1870500	1812000	1857600
pmb0197	2	C11H15N5O5	N7-Methylguanosine	Nucleotides and derivatives	Nucleotides and derivatives	20244-86-4	3	64640	39435	49247	108000	113180	133360	67976	39570	64805	49581	59666	53979
pmb3079	2	C8H16NO9P	N-Acetyl-D-glucosamine-1-phosphate	Others	Saccharides and Alcohols	6866-69-9	2	9	9	9	236680	289980	192880	188020	153500	125600	120350	140930	139200
Lmcp002302	2	C12H17N5O5	N6-(2-Hydroxyethyl)adenosine	Nucleotides and derivatives	Nucleotides and derivatives	4338-48-1	3	257050	194730	205430	491440	499330	532050	263880	211940	243140	266790	277030	294520
pme3967	2	C12H17N5O5	2-(Dimethylamino)guanosine	Nucleotides and derivatives	Nucleotides and derivatives	2140-67-2	2	238640	213800	209530	471510	503770	558710	272550	236960	281450	281820	267340	278520
HJAP050	2	C19H21NO5	N-Feruloyl-3-methoxytyramine	Alkaloids	Phenolamine	78510-19-7	1	6931.7	15111	16030	50482	164060	104260	59838	41812	21484	55288	51803	53279
Hmjp005906	2	C19H21NO5	N-Trans-Feruloyl-3'-O-methyldopamine	Alkaloids	Phenolamine	-	1	19355	13133	8074.7	39506	143450	102190	59666	23190	22822	48475	41192	48941
Lmyp003381	2	C15H22O9	3,4,5-Trimethoxyphenyl-1-O-β-D-glucopyranoside	Phenolic acids	Phenolic acids	-	2	491560	442140	555600	1508100	1454100	1467900	1182000	1054000	1101600	949760	1082500	1043400
pmn001381	2	C15H26O9	Eucommioside	Terpenoids	Terpene	-	1	140840	151610	99654	448460	407000	388960	107020	128370	113210	179920	194120	241460
mws4108	2	C21H20O5	1-Methoxyphaseollin	Lignans and Coumarins	Coumarins	157226-48-7	3	3424.8	3010.2	5242.5	17142	26071	22892	10976	8764.3	6465.4	8959.5	10908	11275
Lmdn004267	2	C20H22O6	Epipinoresinol*	Lignans and Coumarins	Lignans	24404-50-0	3	9707.1	9674.8	7098.7	23233	20319	26717	20525	19939	21607	14352	13940	16332
mws0097	2	C20H22O6	Pinoresinol*	Lignans and Coumarins	Lignans	487-36-5	3	10489	12572	13118	24897	26383	26225	22069	22832	24123	16744	22064	21378
pmb0964	2	C16H23N5O5	Isopentenyladenine-7-N-glucoside	Nucleotides and derivatives	Nucleotides and derivatives	-	3	2449600	2131900	2634200	9832300	9578500	8633600	7512100	6818900	8691500	7004900	6822300	6305400
Lmbp002309	2	C17H22O9	Sinapaldehyde-4-O-Glucoside	Phenolic acids	Phenolic acids	154461-65-1	2	123210	124520	135270	291310	302810	333860	80107	39078	45964	142610	176200	174220
pmn001319	2	C22H22O8	1-O-Feruloyl-3-O-p-Coumaroylglycerol	Phenolic acids	Phenolic acids	-	2	9	9	9	5566.5	3286.1	4107.1	3607.7	2905.2	3063.6	2914.8	2074.4	3095.7
pmn001658	2	C22H34O8	Cinnzeylanine	Phenolic acids	Phenolic acids	-	2	5724	6135.4	8504	15510	18116	13004	10727	8850.5	10189	11424	10273	9181.9
pmb0862	2	C20H42NO7P	LysoPC 12:0	Lipids	LPC	20559-18-6	3	94351	79592	82390	112370	110300	109920	66028	46565	49207	70095	74011	71651
Lmhp009187	2	C20H42NO7P	LysoPE 15:0*	Lipids	LPE	-	1	190440	231830	245290	699260	579590	624370	342000	366240	377240	391070	376750	410780
pmp000437	2	C30H50O2	Myricadoil	Terpenoids	Triterpene	17884-88-7	2	4783.5	3711	7384.6	11207	14707	13769	7217.5	4731.4	4094.2	10881	10490	7347.8
pmp000573	2	C22H22O10	Acacetin-7-O-galactoside	Flavonoids	Flavones	-	2	9	9	9	5090.8	14333	2781.4	3814.3	2676.6	2379.9	62737	62927	76989
pmp000575	2	C22H22O10	Acacetin-7-O-glucoside (Tilianin)	Flavonoids	Flavones	4291-60-5	2	9	9	9	3898.8	19443	5562.3	4185.8	2795.7	1998.1	62204	58757	57041
mws0894	2	C22H22O10	Glycitin (Glycitein 7-O-Glucoside)	Flavonoids	Isoflavones	40246-10-4	2	5444	17633	9102.8	26932	24328	36449	8496.5	17095	7872.2	12151	19400	12466
Lmhp009034	2	C21H42NO7P	LysoPE 16:1*	Lipids	LPE	-	1	76399	71833	64726	138840	145460	164090	126210	117460	103950	88023	94246	107910
Li512113	2	C20H20O12	Maleoyl-caffeoylquinic acid	Phenolic acids	Phenolic acids	-	2	9	9	9	21943	16498	21076	20558	14913	10738	13445	15435	10466
pmb0876	2	C21H44NO7P	LysoPE 16:0*	Lipids	LPE	53862-35-4	1	24793000	30980000	30374000	45204000	36712000	40209000	15128000	18802000	18708000	33926000	34074000	33835000
pmd0160	2	C21H44NO7P	LysoPE 16:0(2n isomer)*	Lipids	LPE	-	1	25465000	29870000	29871000	43669000	35590000	39695000	15169000	18299000	17228000	33816000	32306000	33802000
Lmmn009170	2	C30H48O3	Mangiferolic acid	Terpenoids	Triterpene	4184-34-3	2	5086.5	4913.7	4847.6	8070.3	15431	17378	9	9	9	6612.4	4186.2	5987
Lmmn008971	2	C30H48O3	Isomangiferolic acid	Terpenoids	Triterpene	13878-92-7	2	7483.1	8057.4	6704.6	41100	35650	42695	22599	18406	20860	17833	23909	24216
Hmdn006566	2	C30H48O3	3,4-Open loop-lupine-4(23),20(29)-diene-24-hydroxy-3-carboxylic acid	Terpenoids	Triterpene	-	2	9	9	9	19573	30461	20668	9	9	9	8298.8	9975.8	7698.4
Hmdn006855	2	C30H48O3	3,4-Cycloopen-cycloaltin-4(29),25-diene-24(R)-hydroxy-3-carboxylic acid	Terpenoids	Triterpene	-	3	89637	54247	55487	141320	256010	339630	237170	25601	28386	27694	29278	31924
MWSmce052	2	C30H48O3	3-Epiursolic Acid	Terpenoids	Triterpene	989-30-0	2	11135	10285	8070.5	48551	43040	40140	25127	21391	24919	18313	18674	23115
pmd0130	2	C22H46NO7P	LysoPC 14:0	Lipids	LPC	20559-16-4	1	880990	857980	815920	1908900	1839900	1835200	1505500	1281200	1191900	1220400	1202900	1233200
pmn001727	2	C24H29NO9	N-(4-O-(Glucosyl)-E-feruloyl)-tyramine	Alkaloids	Phenolamine	-	2	156550	233350	190730	676430	587330	740070	390540	269180	231600	302950	409420	582920
pmb2260	2	C23H46NO7P	LysoPC 15:1	Lipids	LPC	-	2	373320	382880	363380	505110	549800	555620	241700	204700	191170	326620	333760	327940
pmb0883	2	C23H48NO7P	LysoPE 18:0*	Lipids	LPE	69747-55-3	3	62676	150350	120700	374450	156620	257200	32997	83502	71691	249050	265840	252040
pmb2319	2	C23H48NO7P	LysoPC 15:0*	Lipids	LPC	108273-89-8	1	956990	962030	1041000	3058200	3086500	3218200	2538500	2259700	1949400	1832200	1836600	1905000
pma1303	2	C24H46NO7P	LysoPC 16:2*	Lipids	LPC	-	1	128790	131500	106780	489120	576390	475110	185910	143950	130560	209000	249380	220730
pmb0863	2	C24H46NO7P	LysoPC 16:2(2n isomer)*	Lipids	LPC	-	1	110530	127490	119810	509530	575480	501130	186120	136980	144240	238120	234440	212120
pmd0132	2	C24H50NO7P	LysoPC 16:0(2n isomer)*	Lipids	LPC	-	1	10557000	11651000	11327000	25037000	23546000	23294000	13504000	14781000	13129000	17292000	17762000	17788000
pmb0855	2	C24H50NO7P	LysoPC 16:0*	Lipids	LPC	17364-16-8	1	10624000	11891000	11282000	24744000	24220000	24506000	13226000	14316000	12941000	17658000	17857000	16932000
MWS0442	2	C18H32O16	Maltotriose*	Others	Saccharides and Alcohols	1109-28-0	1	808390	564020	486650	1131400	920700	1189700	279150	211910	302190	783510	832920	787920
Lmhp009590	2	C25H50NO7P	LysoPC 17:1	Lipids	LPC	-	1	298010	262380	297260	440910	461360	452610	233370	227130	208000	281150	247780	262700
pmb2406	2	C25H52NO7P	LysoPC 17:0*	Lipids	LPC	50930-23-9	2	394590	420730	434080	1626400	1552300	1534300	935500	981160	886320	991640	1019400	997130
pmn001378	2	C26H32O11	Pinoresinol-4-O-glucoside	Lignans and Coumarins	Lignans	41607-20-9	2	52540	31521	44519	85319	62928	68924	21933	23876	20995	29517	44226	43237
mws0126	2	C26H54NO7P	LysoPC 18:0*	Lipids	LPC	19420-57-6	1	687970	1063700	1059600	2453500	1919900	2148300	636490	1197700	828640	1962400	1906700	1983400
Lmbn001181	2	C22H28O15	Fraxetin-7,8-di-O-glucoside	Lignans and Coumarins	Coumarins	-	3	98008	100580	99834	159060	172670	167520	42518	61906	64514	65935	85416	88430
pmd0147	2	C28H54NO7P	LysoPC 20:2*	Lipids	LPC	-	3	516730	544490	516010	950300	937540	872590	359210	377390	312540	530960	561120	602940
pmd0146	2	C28H54NO7P	LysoPC 20:2(2n isomer)*	Lipids	LPC	-	3	497610	566920	532790	970380	937960	930110	349300	337890	334420	547830	579240	585500
Lmhp011549	2	C28H56NO7P	LysoPC 20:1	Lipids	LPC	-	1	77752	109840	88898	181620	187470	186340	63948	82384	57793	153740	145320	144110
Hmqp003435	2	C29H30O17	Apigenin-7-O-(2''-O-apiosyl)(6''-Malonyl)glucoside	Flavonoids	Flavones	-	3	14946	13783	18659	47762	57810	53703	10923	8860.4	11667	20775	30303	28946
Amxp05087	2	C35H44O20	Sesuvioside B	Flavonoids	Isoflavones	-	3	236470	245270	227770	461030	343470	392590	122860	88860	99137	188620	199730	203260
Lmgp004332	2	C35H44O20	5,7,4'-Trihydroxy-6,8-dimethoxyisoflavone-7-O-galactoside-rhamnose-rhamnose	Flavonoids	Isoflavones	-	2	277770	239580	223780	427950	370150	377790	121900	76930	94484	201910	205820	205590
pmn001648	2	C45H36O18	cinnamtannin D1	Tannins	Tannin	97233-06-2	2	78535	116150	106590	162440	194990	177720	73078	71247	102140	130820	108480	128280
pme2292	3	C4H12N2	Putrescine	Alkaloids	Alkaloids	110-60-1	3	1335600	1382000	1189100	622170	697840	630170	82996	164410	130100	605950	546230	502910
Lmlp001319	3	C4H10O2	2,3-Butanediol	Others	Saccharides and Alcohols	513-85-9	3	24017	22209	25350	3419.9	4715.4	2734.8	4226.7	1724	4079.7	9125.1	7628.2	11142
Lmgn002679	3	C6H6O	Phenol	Phenolic acids	Phenolic acids	108-95-2	3	242840	213530	224460	23307	21182	21329	9	9	9	61122	58443	55885
Lmqp000873	3	C4H4O3	Succinic anhydride	Organic acids	Organic acids	108-30-5	2	131820	76948	129360	76492	65295	96326	54020	46344	56457	57494	59524	89184
pme3011	3	C4H9NO2	γ-Aminobutyric acid	Organic acids	Organic acids	-	3	4489700	2902700	3088600	1092600	1211200	1528700	543480	428560	427750	1208200	1471900	1322500
pme3017	3	C4H9NO2	2-Aminoisobutyric acid	Organic acids	Organic acids	62-57-7	2	2619800	2485700	2090000	486950	577180	647650	595240	478140	571790	1048900	1101100	1045200
pme3033	3	C4H9NO2	N,N-Dimethylglycine	Amino acids and derivatives	Amino acids and derivatives	1118-68-9	3	2900300	1894600	2141500	737850	650340	1046200	346380	293690	315190	817210	926150	881090
pmb0484	3	C5H13NO	Choline	Alkaloids	Alkaloids	62-49-7	2	19540000	17387000	16784000	4797500	4449300	4264800	4648900	5300700	5290800	8175500	8363600	7491300
pme0010	3	C3H7NO3	L-Serine	Amino acids and derivatives	Amino acids and derivatives	56-45-1	3	2153400	2149900	2117600	826410	897700	744110	393420	483100	473300	1006400	921240	910080
MA10014775	3	C6H6O2	Hydroquinone	Phenolic acids	Phenolic acids	123-31-9	2	13244	14598	17949	8902.1	9808.2	7239.3	3875	5148.8	3396.8	7139.7	8521.9	8124.1
pme0257	3	C4H4N2O2	Uracil	Nucleotides and derivatives	Nucleotides and derivatives	66-22-8	1	59548	82011	57059	40198	38714	24750	9082.8	9373.2	9053	25194	29718	40827
mws0376	3	C4H4O4	Fumaric acid	Organic acids	Organic acids	110-17-8	1	46382	35588	33750	24934	12245	21748	9	9	9	20658	22575	21655
pme0120	3	C5H11NO2	5-Aminovaleric acid	Organic acids	Organic acids	660-88-8	2	104120	71009	99882	47340	49794	59976	28732	33380	35495	37546	45555	46409
mws0470	3	C4H6O4	Methylmalonic acid	Organic acids	Organic acids	516-05-2	1	17870000	17498000	18188000	11633000	10924000	11898000	7373500	6618400	7390600	11793000	11586000	12838000
mws0192	3	C4H6O4	succinic acid	Organic acids	Organic acids	110-15-6	1	18482000	16591000	18964000	12231000	9562700	11580000	7504600	6394200	7767400	11087000	11708000	12678000
pme3096	3	C3H5NO4	Aminomalonic acid	Organic acids	Organic acids	1068-84-4	3	623800	573960	549290	383540	319810	362950	212400	222580	233850	328320	294020	376240
pma0134	3	C4H8O4	D-(-)-Threose	Others	Saccharides and Alcohols	95-43-2	3	2190200	1855400	1778300	1155900	1087500	1236400	673880	593840	705680	1090300	988240	1062000
pme0241	3	C7H6O2	benzoic Acid	Phenolic acids	Phenolic acids	65-85-0	2	112630	97366	103280	17608	20530	13919	9	9	9	16470	25520	26318
pme0490	3	C6H5NO2	Nicotinic acid (Vitamin B3)*	Others	Vitamin	59-67-6	2	19168000	16251000	16210000	3947200	3979900	3900700	95684	70294	80699	5706300	5757800	6091600
pme1216	3	C6H5NO2	2-Picolinic acid	Organic acids	Organic acids	98-98-6	3	10900000	9897000	9817900	1775900	2001800	1661500	31052	20017	22769	2768200	3046200	3075300
MWS0811	3	C6H11NO2	DL-Pipecolic Acid	Organic acids	Organic acids	3105-95-1	2	2194000	2826700	2476900	1893600	1202200	1807000	1172300	1093300	1114400	1631500	1568400	1854100
ML10181668	3	C6H11NO2	Cycloleucine	Amino acids and derivatives	Amino acids and derivatives	52-52-8	2	14278000	11580000	12113000	6260900	5709500	5891300	3309900	3041200	3465900	4950200	5334800	5831600
Zmdp000376	3	C5H11N3O	4-Guanidinobutanal	Others	Others	-	2	15390000	11798000	13200000	6679500	5960700	6346000	3589900	2718900	3250200	5905700	4864500	6127400
mws0425	3	C5H6O4	Citraconic acid	Organic acids	Organic acids	498-23-7	3	677860	564080	561160	514110	426220	382810	297480	218760	282660	303020	316800	324210
Zmgn000217	3	C5H6O4	Methylenesuccinic acid	Organic acids	Organic acids	97-65-4	3	107200	66506	59955	33898	45087	42385	9387	4038	11400	20496	24175	40331
Lmmn002164	3	C5H8O4	Monomethyl succinate	Organic acids	Organic acids	3878-55-5	3	758570	629530	614020	244900	226370	239050	170990	156180	190150	241270	261690	277990
Lmbn001288	3	C5H8O4	2-Hydroxy-2-methyl-3-oxobutanoic acid	Organic acids	Organic acids	71698-08-3	3	498140	419200	388390	169210	152060	161730	130390	107520	142420	167400	178520	192290
mws0473	3	C5H8O4	2-Methylsuccinic acid	Organic acids	Organic acids	498-21-5	2	6892800	5874300	6399500	2389300	2264100	2353000	1772500	1533200	1754000	2469000	2868000	2755600
Lmmn000806	3	C5H8O4	Dimethylmalonic acid	Organic acids	Organic acids	595-46-0	3	729170	578510	626420	234510	214350	246010	179050	150370	179660	236510	276700	275480
mws0972	3	C6H12O3	6-Hydroxyhexanoic acid	Organic acids	Organic acids	1191-25-9	2	278740	197080	216990	43932	44931	31923	20687	15081	19698	76054	84097	73517
pme2527	3	C5H12N2O2	L-Ornithine	Amino acids and derivatives	Amino acids and derivatives	70-26-8	3	374730	360770	345020	163850	178520	162890	9	9	9	115260	116870	118850
mws0219	3	C4H7NO4	L-Aspartic Acid	Amino acids and derivatives	Amino acids and derivatives	56-84-8	1	8183400	7074800	7269600	1510500	1494700	1501800	875620	639230	888280	1106800	1070400	1179300
MWS1882	3	C4H7NO4	Iminodiacetic acid	Organic acids	Organic acids	142-73-4	1	785660	726850	696050	162190	133350	171050	74617	74398	89179	117450	118000	140630
mws0275	3	C4H6O5	L-Malic acid	Organic acids	Organic acids	97-67-6	1	26754000	31517000	32427000	20174000	16481000	22547000	15262000	13887000	14707000	22318000	24712000	25592000
Lmbn000198	3	C4H6O5	3-Dehydro-L-Threonic Acid	Others	Saccharides and Alcohols	-	1	8362600	10087000	9379800	5996900	5161100	6327400	4229200	4255500	4525200	6995200	7728500	8180200
Zmgn000503	3	C5H10O4	2,3-Dihydroxy-3-Methylbutanoic Acid	Organic acids	Organic acids	1756-18-9	2	1712800	2832400	2397100	879190	932580	871390	248950	449400	314830	1428700	1614600	1440300
pme0040	3	C5H5N5	Adenine	Nucleotides and derivatives	Nucleotides and derivatives	73-24-5	2	11992000	9171400	10626000	5914500	4740500	5707600	2474100	1523700	2418600	4803500	4857100	4698500
Hmbn002174	3	C8H8O2	4-Hydroxyacetophenone	Phenolic acids	Phenolic acids	99-93-4	1	1271000	1113700	1040400	115720	112840	127040	21100	12742	13238	349070	406310	381880
pme2268	3	C7H7NO2	Trigonelline	Alkaloids	Pyridine alkaloids	535-83-1	3	847200	694630	722880	328880	276770	330720	319070	266000	273990	303000	298110	276650
Hmgn001653	3	C7H6O3	Protocatechualdehyde	Phenolic acids	Phenolic acids	139-85-5	2	1930400	1283900	1621800	776320	734800	692370	301570	294510	289800	564360	631240	726960
Lmgn001670	3	C7H6O3	Salicylic acid	Phenolic acids	Phenolic acids	69-72-7	2	1762300	1628300	1605200	877100	859480	842010	290650	222840	248570	672400	665140	827870
Lmbn001981	3	C7H6O3	2,5-Dihydroxybenzaldehyde	Phenolic acids	Phenolic acids	1194-98-5	2	1885700	1470800	1569200	756650	716780	713520	252820	201630	283650	553870	594520	784910
mws0749	3	C7H6O3	4-Hydroxybenzoic Acid	Phenolic acids	Phenolic acids	99-96-7	1	2820100	2570800	2441600	1274300	1144300	1302400	340470	318200	362450	995650	1056800	1076300
MWSmce585	3	C4H10ClNO2	Methyl 3-aminopropanoate (hydrochloride)	Amino acids and derivatives	Amino acids and derivatives	3196-73-4	3	2169500	2136000	2197000	564970	551890	473820	527050	530690	478240	978290	927420	864430
mws0704	3	C2H8NO4P	O-Phosphorylethanolamine	Alkaloids	Alkaloids	1071-23-4	2	128090	108690	117620	59821	50253	58472	13767	15807	25891	29479	28261	34096
mws0567	3	C5H11N3O2	4-Guanidinobutyric acid	Organic acids	Organic acids	463-00-3	3	287400	204150	239860	115100	127250	104630	118550	79002	90418	73111	111830	103740
Wmzn000227	3	C6H10O4	2,2-Dimethylsuccinic acid	Organic acids	Organic acids	597-43-3	1	66010	70184	58472	27280	29138	19388	9	9	9	19356	22533	34420
pme3146	3	C5H10N2O3	β-Ureidoisobutyric acid	Organic acids	Organic acids	2905-86-4	3	55747	59001	67878	9	9	9	9	9	9	11903	10762	15454
pme0014	3	C5H9NO4	L-Glutamic acid	Amino acids and derivatives	Amino acids and derivatives	56-86-0	1	19748000	19343000	20349000	6630300	6699900	5391200	5588900	5822500	5632100	8204900	7776000	8119300
Zmzn000113	3	C5H9NO4	L-threo-3-Methylaspartate	Amino acids and derivatives	Amino acids and derivatives	6061-13-8	1	684810	710800	495070	130200	167960	133820	84380	50828	70029	126620	122230	114360
mws1050	3	C5H9NO4	O-Acetylserine	Amino acids and derivatives	Amino acids and derivatives	5147-00-2	3	221070	262480	221520	54429	73300	33324	34412	35929	31126	103750	80119	102280
Zmyn000247	3	C5H8O5	2-Hydroxyglutaric Acid	Organic acids	Organic acids	13095-48-2	1	20846000	18558000	19700000	10909000	8676500	10458000	6707000	7944500	9173700	10034000	10946000	11347000
Lmbn000216	3	C5H8O5	3-Methylmalic acid	Organic acids	Organic acids	152204-30-3	3	19468000	18596000	18617000	10353000	9012600	11061000	7207600	7744000	8059800	9445100	11549000	11203000
Zmyn000230	3	C5H8O5	2-Dehydro-3-deoxy-L-arabinonate	Others	Saccharides and Alcohols	-	1	18054000	16281000	16919000	8853100	6513900	8914900	5427800	5854100	6804300	7825700	9364200	9255800
pmb2826	3	C5H8O5	L-Citramalic acid	Organic acids	Organic acids	-	1	38007000	37025000	37046000	21779000	16024000	22924000	13055000	16569000	16648000	19828000	21874000	23947000
mws0262	3	C4H6O6	L-Tartaric acid	Organic acids	Organic acids	87-69-4	3	945710	837830	944010	508990	383410	577210	310270	443380	384620	482340	528410	552700
MWSmce199	3	C5H10O5	L-Xylose*	Others	Saccharides and Alcohols	609-06-3	3	65746	80859	57391	28689	25743	26978	42228	44291	15134	35562	39454	36016
MWS1846	3	C8H8O3	Phenoxyacetic acid	Phenolic acids	Phenolic acids	122-59-8	3	1573700	1306500	1128200	85902	76357	80059	68930	67378	82378	334440	351820	320900
mws0145	3	C8H8O3	O-Anisic acid (2-Methoxybenzoic Acid)	Phenolic acids	Phenolic acids	529-75-9	2	1532100	1468300	1221600	87596	86461	95181	82905	77792	66844	336820	342250	339200
pme2165	3	C5H4N2O4	Orotic acid	Others	Vitamin	65-86-1	3	150940	161520	130500	25884	27366	33216	30147	25519	31222	52744	58134	55014
MWS1837	3	C8H15NO2	TranexamicAcid	Organic acids	Organic acids	1197-18-8	3	766720	590900	563360	9	9767.8	9	9	9	9	90244	85257	81277
mws0102	3	C9H7NO2	Indole-5-carboxylic acid*	Alkaloids	Plumerane	1670-81-1	2	28774	28083	20953	18545	16589	15398	13616	7300.5	13947	9829	14565	15205
MWSmce118	3	C5H7ClN2O2	Imidazoleacetic acid (hydrochloride)	Organic acids	Organic acids	3251-69-2	3	269960	229110	212220	108890	85199	107530	129940	147470	134670	122660	130670	210460
pmp000690	3	C9H9NO2	Gentianidine	Alkaloids	Pyridine alkaloids	-	2	554760	532260	568230	282530	185180	208890	81802	94538	92885	211690	179780	199100
pme1419	3	C6H13NO2S	L-Methionine methyl ester	Amino acids and derivatives	Amino acids and derivatives	10332-17-9	3	116090	99109	102750	44875	54839	42010	12841	7234.8	8738.3	61381	51374	20369
mws0159	3	C9H8O3	Phenylpyruvic acid	Organic acids	Organic acids	156-06-9	3	134470	114510	139240	80469	69494	58250	39418	41989	48740	71564	58939	54908
pme3083	3	C8H7NO3	2-(Formylamino)benzoic Acid	Phenolic acids	Phenolic acids	3342-77-6	3	216170	160090	190300	106900	92528	79706	31143	44468	50551	87943	63110	90260
pmb0037	3	C10H15NO	Hordenine	Alkaloids	Phenolamine	539-15-1	3	236150	161190	221390	127600	99273	122690	121740	68311	100860	101520	108240	103560
MWSmce165	3	C6H14O5	L-Fucitol	Others	Saccharides and Alcohols	13074-06-1	3	110700	112650	101130	34914	47070	26489	9	9	9	25154	23224	21331
MWSmce528	3	C9H10O3	2,3-Dimethoxybenzaldehyde	Phenolic acids	Phenolic acids	86-51-1	3	28876	25936	26928	8357.1	8190.2	10176	11506	8514	13132	14967	11573	11164
MWS3270	3	C7H5NO4	Quinolinic acid	Alkaloids	Pyridine alkaloids	89-00-9	3	60369	77610	66810	34792	45124	47280	23298	32052	30447	64047	55825	60222
mws2125	3	C3H5O6P	Phosphoenolpyruvate	Organic acids	Organic acids	138-08-9	2	558190	594720	636660	157690	147980	108790	65456	139140	115520	221550	252030	240650
MWS3136	3	C8H8O4	4-MethoxySalicylic acid	Phenolic acids	Phenolic acids	2237-36-7	3	203110	176870	181700	27110	24709	29265	8682.2	5587.3	16173	53729	50602	52950
pme3186	3	C3H7O6P	DL-Glyceraldehyde-3-phosphate	Organic acids	Organic acids	591-59-3	3	171290	236280	202890	28214	55550	31307	39163	110810	68382	73236	101740	96403
MWSmce609	3	C4H5CaNO4	Aspartic acid (calcium)	Amino acids and derivatives	Amino acids and derivatives	10389-09-0	3	704240	767550	940050	204460	233190	217190	142970	136780	90692	219520	287920	268020
MWSmce584	3	C8H12ClNO	Tyramine (hydrochloride)	Alkaloids	Alkaloids	60-19-5	2	314300	1109600	880860	9	9	9	9	9	9	583150	589950	576950
mws0242	3	C8H14O4	Suberic Acid	Organic acids	Organic acids	505-48-6	1	392260	301010	248670	181600	139530	192570	46448	34301	31514	131290	144380	130240
mws0260	3	C6H14N4O2	L-Arginine	Amino acids and derivatives	Amino acids and derivatives	74-79-3	1	49691	75097	62452	50027	32831	58157	35184	22503	33812	35178	30339	57081
pme0008	3	C6H13N3O3	L-Citrulline	Amino acids and derivatives	Amino acids and derivatives	372-75-8	1	197040	213200	211350	64640	83301	58484	28272	33639	28590	47680	70524	60419
mws1195	3	C10H10O3	p-Coumaric acid methyl ester	Phenolic acids	Phenolic acids	3943-97-3	3	3488800	2866500	3297400	1200700	1261400	1107200	255270	267450	286140	1075200	1214000	1220100
pmb2795	3	C10H10O3	4-Methoxycinnamic acid	Phenolic acids	Phenolic acids	830-09-1	3	6470900	5780300	5819600	1942000	2059400	1855500	429540	426360	462700	2027100	1962400	2132800
mws4170	3	C6H12O6	D-Glucose*	Others	Saccharides and Alcohols	14431-43-7	2	3676600	3514300	3293700	375350	340780	296820	499790	515060	584830	791990	825000	712520
pme0516	3	C6H12O6	Inositol*	Others	Saccharides and Alcohols	87-89-8	2	65916	80913	84570	17977	17396	17987	3748.5	12702	4626	18675	10986	17386
mws1164	3	C6H12O6	D-Fructose*	Others	Saccharides and Alcohols	7660-25-5	2	3301400	2663200	2857200	334970	322000	386560	499190	541960	506440	705540	713730	851060
pmf0138	3	C6H12O6	D-Mannose*	Others	Saccharides and Alcohols	3458-28-4	2	3338800	3204600	3406300	220860	227480	255660	306750	427500	327290	694320	629180	706550
MWS2070	3	C10H12O3	Propylparaben	Phenolic acids	Phenolic acids	94-13-3	1	22686000	19646000	19392000	9125300	8729600	8539900	91922	77745	88999	7438100	7446300	7539900
Zmsp000878	3	C9H11NO3	4-hydroxy-5-(2-oxo-l-pyrrolidinyl)-benzoic Acid	Alkaloids	Pyrrole alkaloids	-	2	6916000	15498000	12813000	9	4504700	9	1329700	4646400	1535200	8130900	7622000	7692300
mws0250	3	C9H11NO3	L-Tyrosine	Amino acids and derivatives	Amino acids and derivatives	60-18-4	1	6972300	14760000	11221000	9	4133400	9	1171000	4186400	1505700	7619200	7598100	6719200
Zmgn000447	3	C3H7O7P	3-Phospho-D-glyceric acid	Others	Saccharides and Alcohols	820-11-1	3	896500	1066600	1025400	140090	191790	201840	231220	314700	222510	475290	428320	445590
pmn001380	3	C9H16O4	Eucommiol	Others	Others	55930-44-4	1	1427300	1276000	1241400	597740	576830	560680	155710	244410	154880	549300	557250	549700
mws0237	3	C9H16O4	Azelaic acid	Organic acids	Organic acids	123-99-9	1	15081000	13991000	13909000	6541900	6036000	6183600	1620400	2548300	1700800	5892400	5924000	6386900
pmf0348	3	C10H20O3	2,6-Dimethyl-7-octene-2,3,6-triol	Others	Saccharides and Alcohols	73815-21-1	3	1699400	1550100	1509900	745020	723480	708840	171890	305610	172460	556050	708830	659140
mws0281	3	C6H8O7	Citric Acid*	Organic acids	Organic acids	77-92-9	1	7893900	8377800	8050500	3564700	4407200	4329000	1720200	1663300	1577300	2807400	3520900	3319000
mws0277	3	C7H12O6	Quinic Acid	Organic acids	Organic acids	77-95-2	2	4953500	5069200	5807400	2952400	3513100	3614700	1451400	1745100	1494800	2716900	3069400	3978700
mws1189	3	C6H10O7	D-Galacturonic acid*	Others	Saccharides and Alcohols	685-73-4	2	269930	143950	166610	78880	52816	77547	76490	76360	38306	35445	69002	98116
pme3705	3	C6H10O7	D-Glucoronic acid*	Others	Saccharides and Alcohols	-	2	216060	153590	173160	67343	90556	119030	76186	73565	89495	57539	102870	70636
mws0014	3	C10H10O4	Ferulic acid*	Phenolic acids	Phenolic acids	537-98-4	1	11867000	10682000	10344000	3965300	3491700	3307200	882630	1429900	1070000	4052100	4480600	4292000
pme0422	3	C10H10O4	Isoferulic Acid*	Phenolic acids	Phenolic acids	537-73-5	1	10594000	9242700	9562100	3258100	3283100	3033800	921160	828370	958000	3677300	4030200	3793600
mws2218	3	C8H10N4O2	Caffeine	Alkaloids	Alkaloids	-	1	202780	185350	188780	60884	55784	60439	9	9	9	92298	72880	67599
MWS1771	3	C10H13NO3	L-Tyrosine methyl ester	Amino acids and derivatives	Amino acids and derivatives	1080-06-4	1	296990	239240	301000	143030	140740	180950	133630	84229	110440	162950	189180	152080
pme0534	3	C6H12O7	Gluconic acid	Others	Saccharides and Alcohols	526-95-4	1	506270	352470	373250	142920	164460	128910	44339	43802	50598	126320	117550	113630
pme0266	3	C10H18O4	Sebacate	Organic acids	Organic acids	111-20-6	1	24466	20983	19405	2678.1	2073.9	2674.4	1568.3	1290.2	2029.1	7118.5	6836.2	6928.5
mws5037	3	C9H18N2O3	L-Alanyl-L-leucine	Amino acids and derivatives	Amino acids and derivatives	3303-34-2	2	348700	314000	331330	158080	211630	164060	124200	125190	124960	153360	172440	161450
mws1212	3	C11H12O4	Methyl ferulate	Phenolic acids	Phenolic acids	-	1	17928000	18690000	19124000	5448100	5682500	5109800	1153600	1006100	946340	6916900	6657500	7410400
Zmyn000108	3	C6H10O8	D-Saccharic acid	Others	Saccharides and Alcohols	87-73-0	2	262330	148060	151960	102210	92925	105080	44598	41184	56510	55108	46028	57890
pme1654	3	C12H18O3	Jasmonic acid	Organic acids	Organic acids	77026-92-7	3	568450	457690	504720	148220	149790	146990	121950	104540	118620	192330	199630	197410
MWSslk064	3	C10H10O5	Dimetghyl 4-Hydroxyisophthalate	Phenolic acids	Phenolic acids	5985-24-0	3	12163	14951	15812	9	9	9	9	9	9	4602	3420.8	4494.7
MWSmce355	3	C10H12O5	Methyl syringate	Phenolic acids	Phenolic acids	884-35-5	3	36358	34602	35855	24134	25545	22291	13016	11299	14412	15950	20493	21182
pmb2507	3	C5H11O7P	2-Deoxyribose-1-phosphate*	Nucleotides and derivatives	Nucleotides and derivatives	17210-42-3	3	1074000	935920	798350	286460	262170	246240	250630	171430	166920	229670	184920	153160
MWS1900	3	C11H20O4	Undecanedioic acid	Lipids	Free fatty acids	1852-04-6	3	282800	257300	235400	77382	70850	74416	29325	35306	27472	85496	92346	94483
mws5045	3	C12H24O3	12-Hydroxydodecanoic acid	Lipids	Free fatty acids	505-95-3	1	12007	10068	8394.9	4418.4	4757.2	4976.1	2401.6	3314	3088.2	5376	4383.5	4354.7
mws4174	3	C8H15NO6	N-Acetyl-D-mannosamine*	Others	Saccharides and Alcohols	7772-94-3	3	54577	67528	50888	17152	21520	20544	9	9	16472	18566	27221	22919
mws2608	3	C8H15NO6	N-Acetyl-D-galactosamine*	Others	Saccharides and Alcohols	1811-31-0	3	49350	29325	49491	7579.5	10172	10621	6792.5	5724.2	7571.8	9555.5	14914	17841
MWS1912	3	C13H22O3	Methyl dihydrojasmonate	Organic acids	Organic acids	24851-98-7	1	33195	33154	36573	10537	11288	11515	8066.7	6320.9	6616.3	11664	11820	13491
mws0119	3	C14H28O2	Myristic Acid	Lipids	Free fatty acids	544-63-8	1	34563000	40023000	36355000	16894000	20017000	16377000	14113000	14372000	12444000	23566000	23730000	23752000
mws0474	3	C12H22O4	Dodecanedioic aicd	Lipids	Free fatty acids	693-23-2	2	5956.1	5056.4	5529.4	1795.2	2111.2	1762.6	1910.6	1004.2	664.48	2640.3	2491.9	2525.2
pmn001669	3	C12H14O5	Methyl sinapate	Phenolic acids	Phenolic acids	20733-94-2	2	346810	332730	361890	180190	176760	170810	11522	7616.9	10296	116220	121170	131500
MWS2430	3	C15H30O2	13-methylmyristic acid	Lipids	Free fatty acids	2485-71-4	1	2235800	2109800	1887200	1156500	1176000	1099400	405670	424800	457610	1166900	1089000	1177700
mws0359	3	C15H30O2	Pentadecanoic Acid	Lipids	Free fatty acids	1002-84-2	1	1593400	1621400	1110400	734020	506300	909760	427190	395350	423190	1002300	895400	891080
MWS5231	3	C13H24O4	Tridecanedioic acid	Lipids	Free fatty acids	505-52-2	1	386390	345220	327480	173930	154280	153770	75563	64341	70798	158360	173510	172180
MWSmce295	3	C9H12N2O6	1-beta-D-Arabinofuranosylurac​il	Nucleotides and derivatives	Nucleotides and derivatives	3083-77-0	2	88379	142530	117660	42919	80729	77112	13818	16769	14497	49934	59541	55984
Lmhp003064	3	C14H16N2O2	Cyclo(Pro-Phe)	Amino acids and derivatives	Amino acids and derivatives	3705-26-8	3	11039	14838	11192	7314	6698.8	7420.5	4948	6102	6120	9858.5	7983.2	15232
Lmrj002087	3	C10H18N2O5	L-Isoleucyl-L-Aspartate	Amino acids and derivatives	Amino acids and derivatives	-	2	67272	72633	66813	39584	34848	27869	36903	24477	25890	39081	30304	47795
mws0789	3	C15H12O4	Pinocembrin (Dihydrochrysin)	Flavonoids	Flavanones	480-39-7	1	108550	93060	119140	46940	44846	40751	20779	11683	15674	33580	35674	38847
MWSslk133	3	C14H26O4	Tetradecanedioic acid	Lipids	Free fatty acids	821-38-5	1	82491	72113	68198	29036	29651	32303	26460	20662	20245	32746	30682	34142
mws1090	3	C6H13O9P	Glucose-1-phosphate*	Others	Saccharides and Alcohols	59-56-3	1	9898700	8907500	9530000	1931800	1735100	1862700	1734000	1459900	1675700	2233700	2522600	2817400
pme3313	3	C6H13O9P	D-Fructose 6-phosphate*	Others	Saccharides and Alcohols	643-13-0	1	4477100	3659200	3828900	762920	649060	815660	674620	711540	697720	961930	1008500	1103200
mws0866	3	C6H13O9P	D-Glucose 6-phosphate*	Others	Saccharides and Alcohols	56-73-5	1	10062000	8810200	8654600	1732700	1754600	1872300	1551800	1342400	1619400	2203300	2380300	2646500
Lmlp003161	3	C14H20N2O3	N-Feruloylputrescine	Alkaloids	Phenolamine	501-13-3	1	17282000	14767000	14261000	9673400	8602600	10494000	4065900	2963500	3607000	8121700	7940400	7433300
Lmmp002013	3	C14H22N2O3	Dihydroferuloylputrescine	Alkaloids	Phenolamine	-	3	150420	163020	175210	99096	77168	75229	49092	38135	43258	91146	85469	77693
pme0230	3	C10H13N5O4	Adenosine	Nucleotides and derivatives	Nucleotides and derivatives	58-61-7	1	1447100	1220600	1153800	431200	502430	464510	665520	633060	591340	678900	721860	726640
mws1405	3	C15H8O5	Coumestrol	Lignans and Coumarins	Coumarins	479-13-0	2	70993	70834	74333	49835	31152	30550	28421	44433	29844	42764	49947	39499
pme1119	3	C10H12N4O5	Inosine	Nucleotides and derivatives	Nucleotides and derivatives	58-63-9	3	61952	46560	59553	11495	23368	14865	15158	11728	10539	13272	18166	31104
mws1060	3	C10H12N4O5	9-(Arabinosyl)hypoxanthine	Nucleotides and derivatives	Nucleotides and derivatives	7013-16-3	1	394780	308920	294850	170310	147580	180990	62630	58580	64589	131150	164890	136870
pmp000087	3	C13H16O6	2-Feruloyl-sn-glycerol	Phenolic acids	Phenolic acids	-	3	297990	279660	230700	156100	160290	163480	44526	39136	51661	190980	145260	165880
Lmfn006411	3	C16H14O4	Cryptostrobin (8-C-Methyl-5,7-Dihydroxyflavanone)	Flavonoids	Flavanones	-	2	40192	40606	48062	16046	12648	13456	13416	9606.5	12487	16297	17318	19051
Lmmp005125	3	C16H14O4	Pinostrobin Chalcone	Flavonoids	Chalcones	18956-15-5	2	76525	82887	107970	23629	16277	16499	13091	12198	10925	24314	21615	25280
pmp000565	3	C16H14O4	Alpinetin	Flavonoids	Flavanones	1090-65-9	2	9688600	11412000	12272000	1688200	1444700	2026000	2908800	2945300	4558700	4430700	4497800	4600200
Hmcp009386	3	C16H14O4	Alloimperatorin	Lignans and Coumarins	Coumarins	642-05-7	3	16531	31057	24861	3877.5	3188.5	7222.7	9521.2	8397.6	14125	11809	12609	11939
mws4067	3	C16H14O4	Isomethacin*	Flavonoids	Isoflavones	74560-05-7	2	69685	81577	89938	25884	21583	19442	8666	8229.1	13259	28326	24101	29140
mws0905	3	C16H14O4	Medicarpin*	Phenolic acids	Phenolic acids	32383-76-9	2	21253	18921	20019	2789.6	3226.3	3691.5	4247	2338.8	2725.6	4231	7120.9	6615.8
Lmxn015337	3	C17H34O2	Methyl palmitate	Lipids	Free fatty acids	112-39-0	2	12149	15889	13345	9612.9	12872	7075.3	4482.5	8348.3	6633.7	14443	14943	13406
MWSslk005	3	C16H14O4	Cardamonin	Flavonoids	Chalcones	18956-16-6	2	9265900	12402000	11674000	1766000	1414400	2107500	2778600	2983100	4728400	4536900	4591100	4797000
MWSslk023	3	C16H14O4	(E)-Cardamoni	Flavonoids	Chalcones	19309-14-9	2	10276000	12560000	12001000	1890200	1535500	2070500	3091800	3023400	4896700	4794500	4727300	4873300
pme3475	3	C15H12O5	Butin	Flavonoids	Flavanones	492-14-8	1	83263	68874	62414	30538	27325	29107	18770	20535	38395	35362	35442	28197
pme0376	3	C15H12O5	Naringenin (5,7,4'-Trihydroxyflavanone)*	Flavonoids	Flavanones	480-41-1	2	187350	133370	145130	53497	53966	47756	55784	46271	66057	75469	75160	73967
MWSslk154	3	C12H20O7	Triethyl citrate	Organic acids	Organic acids	77-93-0	2	1565800	1347000	1241200	879070	786950	713520	376780	333940	246900	663930	672860	689630
mws0367	3	C18H30O2	α-Linolenic Acid*	Lipids	Free fatty acids	463-40-1	1	20355000	18920000	18313000	13838000	14161000	13063000	9602100	9201100	9188600	14419000	14521000	14806000
Lmbn005923	3	C18H30O2	Crepenynic acid	Lipids	Free fatty acids	2277-31-8	3	328370	310760	298190	214090	219130	200240	148540	140010	143400	226850	232770	215980
pmp001245	3	C15H22NO4+	Feruloylcholine	Alkaloids	Phenolamine	85927-25-9	3	36559	21474	40337	14582	7092.3	14153	7543.5	7083.2	8520.1	18296	16251	19602
YC512118	3	C18H35NO	Oleamide (9-Octadecenamide)	Lipids	Free fatty acids	301-02-0	1	21107	18345	16485	4702.3	3659.8	11216	4818.8	4623.5	5899.2	8024.4	8937.9	9244.4
mws0908	3	C16H12O5	Glycitein	Flavonoids	Isoflavones	40957-83-3	2	26982	37674	45109	22787	13070	12409	9549.6	16094	13500	23018	28693	24948
pme3250	3	C16H12O5	Biochanin A	Flavonoids	Isoflavones	491-80-5	2	9734.6	9461.8	8810.4	4315.4	3219.4	5258.8	8317.1	5309.4	3134.9	8347.7	9781.3	9303.5
Jmwp003339	3	C14H20O6	2-Phenylethyl beta-D-glucopyranoside	Phenolic acids	Phenolic acids	18997-54-1	2	33204	37584	31554	9	9	9	9	9	9	11435	6458.5	17230
pma1751	3	C12H15NO7	N-(beta-D-Glucosyl)nicotinate	Others	Vitamin	-	3	2039300	1525200	1405600	73788	65943	78042	33826	25701	33820	446370	448590	475740
mws1436	3	C18H38O2	1,18-Octadecanediol	Lipids	Free fatty acids	3155-43-9	3	1370900	1293100	1270900	15672	15741	13826	9520.3	9091.5	9273.6	429700	439530	419550
mws1094	3	C15H12O6	Dihydrokaempferol (Aromadendrin)	Flavonoids	Flavanonols	480-20-6	2	15224	15284	14532	5956	3118.9	5209.3	6630.6	6663.3	7195.2	5582.5	5321.7	6324.5
pmb3081	3	C6H11PO11	Glucarate O-Phosphoric acid	Others	Saccharides and Alcohols	-	2	1137200	1611300	1710900	208270	205710	238180	70584	181580	89186	430150	489310	554940
pme3163	3	C7H15O10P	D-Sedoheptuiose 7-phosphate	Others	Saccharides and Alcohols	2646-35-7	3	720380	927200	766390	140280	136910	140870	41600	104910	98539	260390	299340	272620
pmb0885	3	C18H26O3	4-Oxo-9Z,11Z,13E,15E-Octadecatetraenoic Acid	Lipids	Free fatty acids	-	3	88567	85958	82055	44307	52362	44788	30493	24320	25936	51478	45375	44197
MWSslk073	3	C18H26O3	Octinoxate	Others	Others	5466-77-3	1	29003000	32889000	32784000	17410000	15464000	15384000	206320	301610	262640	22695000	21771000	21486000
pmp000548	3	C16H12O6	Pratensein	Flavonoids	Isoflavones	2284-31-3	2	125710	127800	136330	26023	40132	34068	18508	17934	18625	40507	46787	42775
Lmjp004941	3	C16H12O6	Rhamnocitrin (7-Methylkaempferol)	Flavonoids	Flavonols	569-92-6	3	130460	128040	133060	34239	40922	38139	23842	17743	21951	40732	41869	51877
mws1564	3	C17H16O5	Farrerol (6,8-Dimethyl-5,7,4'-trihydroxyflavanone)	Flavonoids	Flavanones	24211-30-1	1	252010	292200	267860	42042	41127	37723	35376	26860	28350	76244	88098	89233
pme3514	3	C15H10O7	Morin	Flavonoids	Flavonols	6472-38-4	1	86034	83097	82830	35751	38106	39379	31844	34036	37709	50463	42464	44127
mws0044	3	C15H12O7	Dihydroquercetin(Taxifolin)	Flavonoids	Flavanonols	480-18-2	1	1732900	1474000	1343500	405660	421810	430760	496540	512660	584310	688580	739370	699030
mws0369	3	C20H32O2	Arachidonic Acid	Lipids	Free fatty acids	506-32-1	1	93674	93552	78807	42226	42856	40747	6233.1	10065	8364.3	49068	39987	44055
mws0049	3	C15H14O7	Gallocatechin*	Flavonoids	Flavanols	970-73-0	2	28447	38457	23815	4199.9	4434.3	9	11209	6709.9	9943.5	9828.8	16109	12840
mws0042	3	C15H14O7	Epigallocatechin*	Flavonoids	Flavanols	970-74-1	2	460590	401640	409370	21895	20392	25401	141980	127300	150850	145910	144790	151860
pmb0496	3	C15H22N4O3	N-Feruloylagmatine	Alkaloids	Phenolamine	-	2	1016300	755120	833890	418510	345500	363270	93447	79338	79815	417180	291610	334520
pmb2855	3	C11H20N2O8	L-Glutamine-O-glycoside	Amino acids and derivatives	Amino acids and derivatives	-	3	52686	33127	28681	21948	10595	16830	10068	7340.1	9823.2	16147	7421.7	17988
pmn001610	3	C20H36O2	Eicosadienoic acid	Lipids	Free fatty acids	5598-38-9	1	2367500	3696300	3534600	1445700	1616200	1120300	493740	1142500	805660	2599200	2508400	2255900
Lmhn003074	3	C14H14O8	Feruloylmalic acid	Phenolic acids	Phenolic acids	-	2	85907	73396	70573	64658	57536	42981	38387	28688	31668	43788	38496	37790
MWS80006	3	C18H32O4	9-Hydroperoxy-9Z,11E-Octadecadienoic Acid	Lipids	Free fatty acids	5502-91-0	3	384050	59704	77931	51888	36096	37049	12045	13095	9049.4	21581	20733	21827
Lmbn005287	3	C18H32O4	7S,8S-DiHODE; (9Z,12Z)-(7S,8S)-Dihydroxyoctadeca-9,12-dienoic acid	Lipids	Free fatty acids	143288-65-7	2	338990	274930	269520	211730	203650	216770	151590	116080	139720	159400	166720	165440
mws0038	3	C17H14O6	Kumatakenin	Flavonoids	Flavonols	3301-49-3	2	15051	13924	14064	6352.6	5572.7	5332.1	2658.5	2749.5	2513.2	5768.6	6286.6	5885.9
pmp000784	3	C17H14O6	Cirsimaritin (4',5-dihydroxy-6,7-dimethoxyflavone)	Flavonoids	Flavones	6601-62-3	2	19016	21302	13661	2592.8	2415.8	2330.7	3067.1	2597.6	3189.5	4642.6	4332.3	5088.4
Lmdp003808	3	C16H12O7	Azaleatin (5-O-Methylquercetin)	Flavonoids	Flavonols	529-51-1	2	299630	244540	384310	55891	76514	157820	13833	18975	25689	64592	56005	54141
Cmqn009849	3	C21H34O2	3-(10Z)-10-Pentadecenyl-1,2-benzenediol	Phenolic acids	Phenolic acids	83532-37-0	3	12654	11621	11598	2196.7	2000.6	1895.7	9	9	9	4532.3	4586.9	4185.5
mws0582	3	C11H19N3O6S	S-(Methyl)glutathione	Amino acids and derivatives	Amino acids and derivatives	2922-56-7	1	38024	50277	71581	22195	14466	19178	5602.9	4729.2	6850.5	14817	18555	32129
pmb0235	3	C19H14O5	O-Feruloyl coumarin	Lignans and Coumarins	Coumarins	-	3	112590	95197	121940	46345	72039	59597	19236	14584	16798	50482	38281	54645
pme3174	3	C9H14N3O8P	Cytidine 5'-monophosphate(Cytidylic acid)	Nucleotides and derivatives	Nucleotides and derivatives	63-37-6	2	127460	164820	194800	93576	73637	93772	40075	26044	39791	82664	86534	67216
pme2074	3	C18H29NO4	(-)-Jasmonoyl-L-Isoleucine	Amino acids and derivatives	Amino acids and derivatives	120330-93-0	3	191370	148510	166530	44295	45478	42054	18163	19190	26232	49813	55451	57782
YC512115	3	C19H20N2O3	Nicotine-N-glucoside	Alkaloids	Pyridine alkaloids	911474-72-1	2	39914	33425	43102	18547	20307	15815	24400	10724	16375	20901	26754	26012
Hmhn003067	3	C15H18O8	Phenylpropionic acid-O-β-D-glucopyranoside	Phenolic acids	Phenolic acids	-	2	14512000	13077000	12827000	7569100	6746500	6822600	3597100	3236200	3798700	7213900	6705000	7179500
Lmsn003111	3	C15H18O8	1-O-p-Coumaroyl-β-D-glucose*	Phenolic acids	Phenolic acids	7139-64-2	1	1072600	984240	829150	414120	333590	442080	173820	143980	216180	383400	450000	334750
Zmzn001549	3	C15H18O8	4-O-beta-D-glucosyl-4-coumaric acid*	Phenolic acids	Phenolic acids	14364-05-7	1	928360	890120	1024500	105060	244640	156450	73782	19564	21522	321260	406800	408630
Smcp000882	3	C15H21NO7	N-benzoyl-2-aminoethyl-β-D-glucopyranoside	Others	Others	-	2	57275	46995	37395	19762	12835	17378	9	9	9	24065	20810	25684
Lmjp007790	3	C18H16O6	5-Hydroxy-3,7,4'-trimethoxyflavone	Flavonoids	Flavones	-	2	248720	222230	204880	71925	69282	75414	29793	31564	29866	86088	87245	90356
pmn001691	3	C18H32O5	9,12,13-Trihydroxy-10,15-octadecadienoic acid	Lipids	Free fatty acids	-	1	63078	54798	50575	19570	21266	16088	8867.5	7338.8	8147.3	18917	20891	20955
Lmmn003663	3	C14H18O9	5-Glucosyloxy-2-Hydroxybenzoic Acid methyl ester	Phenolic acids	Phenolic acids	-	1	1103000	962760	997290	670700	659150	668200	397190	351510	427060	527190	516310	573820
Lmtn002565	3	C14H18O9	1-O-Vanilloyl-D-Glucose	Phenolic acids	Phenolic acids	-	1	394820	348800	405770	262790	240770	219240	157910	111300	135220	156910	210600	218880
pmn001694	3	C18H34O5	9,10,13-Trihydroxy-11-Octadecenoic Acid	Lipids	Free fatty acids	29907-57-1	1	698640	598950	535210	449390	407890	411630	302380	235820	310650	348330	352040	354820
mws0930	3	C22H34O2	Docosapentaenoic acid	Lipids	Free fatty acids	24880-45-3	2	6318.5	7800.1	5341.8	2130.3	3028.9	1995.4	9	9	9	3230	2365	2230
pmc0066	3	C10H13N4O7P	2'-Deoxyinosine-5'-monophosphate	Nucleotides and derivatives	Nucleotides and derivatives	3393-18-8	3	10105	20323	17068	1745	7090.3	4721.1	9	9	9	5184.2	3511.4	8089.1
Lmpn007255	3	C16H12O8	Patuletin (Quercetagetin-6-methyl ether)	Flavonoids	Flavonols	519-96-0	2	35369	26450	34375	16685	15762	18353	15884	12768	18139	15575	20610	21440
mws0675	3	C11H15N2O8P	β-Nicotinamide mononucleotide	Nucleotides and derivatives	Nucleotides and derivatives	1094-61-7	2	198480	132360	175530	61858	62554	47064	22062	31572	24938	60670	74098	59928
pme3311	3	C6H14O12P2	D-Fructose-1,6-biphosphate*	Others	Saccharides and Alcohols	488-69-7	1	104540	87881	111160	31579	23595	29767	16046	16413	21402	60369	53368	53303
mws1015	3	C15H16O9	Esculin (6,7-DihydroxyCoumarin-6-glucoside)	Lignans and Coumarins	Coumarins	531-75-9	2	139170	102400	181920	30022	36173	31967	53754	77144	66532	477380	513160	556700
Lmbn001162	3	C15H16O9	Esculetin-7-O-glucoside	Lignans and Coumarins	Coumarins	-	3	106830	116500	135050	37356	56021	34526	75261	59702	64284	68607	67462	69174
pmb2211	3	C19H38N2O3	Cocamidopropyl betaine	Alkaloids	Alkaloids	-	1	2047300	1807700	1725000	444780	452500	435730	143470	132730	140880	537770	512140	516490
MWSslk074	3	C12H24O11	Lactitol*	Others	Saccharides and Alcohols	585-86-4	2	2197100	1665000	1802900	812440	782250	832080	1015500	857870	979380	992210	965410	1100500
Hmgp003163	3	C17H14O8	3,3',5,7-Tetrahydroxy-4',6-Dimethoxyflavone; (Laciniatin)	Flavonoids	Flavonols	74161-28-7	2	30550	30921	33451	14234	13004	14473	23162	19608	17344	20980	21294	21242
pmb0981	3	C10H14N5O7P	Adenosine 5'-monophosphate	Nucleotides and derivatives	Nucleotides and derivatives	61-19-8	1	4504900	3219500	3321400	1519400	1189100	1342200	698440	571790	717220	1131400	1211000	1317000
pmb0532	3	C10H13N4O8P	Inosine 5'-monophosphate	Nucleotides and derivatives	Nucleotides and derivatives	131-99-7	3	271000	197820	282830	86355	75983	87209	50613	50375	62823	76669	76448	102660
Lmhp011562	3	C21H36O4	1-α-Linolenoyl-glycerol*	Lipids	Glycerol ester	-	1	1755400	1746100	1941200	934740	1035500	974330	293080	367430	342420	1079800	994250	1193300
Lmhp011388	3	C21H36O4	2-α-Linolenoyl-glycerol*	Lipids	Glycerol ester	55268-58-1	1	1900000	1786300	2000500	1017100	1049600	1038700	339810	362510	396980	894410	960380	1071100
Lmhp012042	3	C21H38O4	2-Linoleoylglycerol*	Lipids	Glycerol ester	3443-82-1	1	749130	815220	828800	448510	524770	466090	206200	247920	247010	432430	497460	512520
Lmhp112042	3	C21H38O4	1-Linoleoylglycerol*	Lipids	Glycerol ester	2277-28-3	1	754340	738640	743010	414050	507860	427100	204650	242880	236020	400380	460830	534330
Zmhn002422	3	C16H20O9	1-O-Feruloyl-D-Glucose	Phenolic acids	Phenolic acids	-	1	24406000	24839000	25621000	11905000	10418000	11027000	3616000	3351000	3729400	12850000	12260000	13685000
pmb0296	3	C21H40O4	1-Oleoyl-Sn-Glycerol	Lipids	Glycerol ester	129784-87-8	1	198130	203460	219440	96394	103460	82065	54969	77589	64666	136320	128340	127640
pmp000695	3	C16H22O10	Swertiamarin	Terpenoids	Monoterpenoids	17388-39-5	2	3146200	3396800	2733900	1739000	1506000	1158200	441630	470180	619240	1404900	1514900	1822000
pmn001423	3	C19H30O8	Roseoside	Others	Others	54835-70-0	2	570490	485880	590320	258500	312500	325130	123560	96743	129340	240690	303430	301850
Lmwp011196	3	C24H38O4	Bis(2-ethylhexyl)phthalate	Phenolic acids	Phenolic acids	117-81-7	2	99220000	111660000	135010000	105910000	35039000	28213000	27510000	16850000	40507000	2035400	2475000	2597200
pme3007	3	C9H14N2O12P2	Uridine 5'-diphosphate	Nucleotides and derivatives	Nucleotides and derivatives	58-98-0	1	65472	67196	61321	31590	32083	30963	34603	28656	35513	26937	33482	37061
pmb2165	3	C18H38NO7P	LysoPC 10:0	Lipids	LPC	22248-63-1	3	23361	23236	19586	8447.2	9612.3	9361.5	9	9	9	7252.1	6858.1	5991.1
Zmdn005671	3	C21H20O9	Chrysophanol 1-glucoside	Quinones	Anthraquinone	4839-60-5	2	251890	212770	193230	9	9	9	9	9	9	56270	59692	58912
pmn001343	3	C21H20O9	Chrysophanol-8-O-glucoside	Quinones	Anthraquinone	13241-28-6	2	320490	278960	267240	21959	23937	21963	9	9	9	76705	76782	81432
Hmsn002948	3	C18H26O11	2-Hydroxyphenol-1-O-glucosyl(6→1)rhamnoside	Phenolic acids	Phenolic acids	-	1	6071800	5657700	5674800	4097200	4215000	4276600	2344000	2562700	2699800	2983600	3746400	3861800
mws2523	3	C12H23O14P	Trehalose 6-phosphate*	Others	Saccharides and Alcohols	4484-88-2	2	52751	51165	53524	31531	32243	28701	16041	14123	21073	18417	19073	25799
Cmyp005063	3	C21H28O9	Grandidentatin	Phenolic acids	Phenolic acids	15732-48-6	3	1029700	959080	1013700	523540	430020	452530	243420	266850	309440	454120	471870	435800
pme2117	3	C10H15N5O10P2	Adenosine 5'-diphosphate	Nucleotides and derivatives	Nucleotides and derivatives	58-64-0	3	293520	468170	460970	175760	130750	117490	90051	105120	119870	152310	219810	223920
mws1179	3	C21H22O10	Naringenin-7-O-glucoside (Prunin)	Flavonoids	Flavanones	529-55-5	1	283970	258030	260190	95700	80311	91042	57166	53528	69448	91571	126200	103710
pme1611	3	C21H22O10	Isohemiphloin	Flavonoids	Flavonoid carbonoside	-	1	69359	60016	65827	38172	44000	48918	27171	23542	30340	31495	32184	45324
Lmhp008273	3	C20H40NO7P	LysoPE 15:1(2n isomer)*	Lipids	LPE	-	2	569310	489710	469420	249680	272210	222750	19853	14063	12716	284120	277110	292570
mws2209	3	C21H20O11	Kaempferol-3-O-glucoside (Astragalin)	Flavonoids	Flavonols	480-10-4	2	84208	91338	73904	50140	58358	34168	10564	15861	8558.4	98267	70285	68984
mws0045	3	C21H20O11	Quercetin-3-O-rhamnoside(Quercitrin)	Flavonoids	Flavonols	522-12-3	2	27518	24510	23962	16898	6441.2	16291	9	9	9	17257	14373	12776
Lmyn006922	3	C22H24O10	Sakuranin	Flavonoids	Flavanones	529-39-5	2	106530	90412	97330	30630	27223	27397	4753.3	4248.5	4534.9	35326	37208	32186
Lmmn004625	3	C21H22O11	Dihydrokaempferol-7-O-glucoside	Flavonoids	Flavanonols	-	2	92709	120980	69158	40595	40776	46530	40356	38466	39157	49679	36403	35762
mws1361	3	C21H22O11	Taxifolin-3-O-rhamnoside (Astilbin)	Flavonoids	Flavanonols	29838-67-3	2	41072	47063	41599	11815	13586	12406	18848	16910	14160	18327	15672	17601
Lmhp008763	3	C21H42NO7P	LysoPE 16:1(2n isomer)*	Lipids	LPE	-	1	1167800	1121800	1068700	474400	437600	426520	58606	56268	49590	405550	437010	444530
pmb0464	3	C16H27NO14	L-Aspartic acid-O-diglucoside	Amino acids and derivatives	Amino acids and derivatives	-	3	13660000	10241000	11310000	6394200	6602500	5494000	5299700	4444200	5368700	5793900	5347500	5317800
mws0061	3	C21H20O12	Quercetin-3-O-galactoside (Hyperin)*	Flavonoids	Flavonols	482-36-0	1	2024800	1752100	1108000	836160	708700	706890	165190	170300	180280	611300	743740	733830
mws0091	3	C21H20O12	Quercetin-3-O-glucoside (Isoquercitrin)*	Flavonoids	Flavonols	482-35-9	1	1464300	1073100	1232500	420170	401180	555810	100240	74673	134440	425570	623760	444720
mws1329	3	C21H20O12	Quercetin-7-O-glucoside*	Flavonoids	Flavonols	491-50-9	1	754050	779310	853100	509810	390010	389740	98571	59786	84981	281750	426270	462240
mws0856	3	C21H20O12	Quercetin-4'-O-glucoside (Spiraeoside)*	Flavonoids	Flavonols	20229-56-5	1	683840	704020	577980	345430	329090	428720	120130	72524	123850	415210	476920	490730
Lmzp002365	3	C22H24O11	Hesperetin-7-O-glucoside	Flavonoids	Flavanones	31712-49-9	2	165110	106250	141130	41206	58922	59542	9	9	9	62445	45177	51913
Zmjp011129	3	C30H48O4	Kaneric acid	Terpenoids	Triterpene	-	2	141110	120110	114750	53280	56954	61235	33596	43739	41311	83817	66825	73508
Lmhp008233	3	C23H40NO7P	LysoPE 18:4	Lipids	LPE	-	1	14090	12257	10137	5256.5	2487.2	3469	9	9	9	7569.1	6374.5	6074.6
Lmhp008589	3	C23H42NO7P	LysoPE 18:3(2n isomer)*	Lipids	LPE	-	1	8675300	8354200	9135800	5083800	5194300	4818800	1190900	1370000	1391100	4411500	4623600	4589000
Lmhp008801	3	C23H42NO7P	LysoPE 18:3*	Lipids	LPE	-	1	8902600	8126500	8276200	4993600	5396900	4728900	1233400	1389600	1277300	4307400	4354100	4475600
Lmjp003295	3	C22H22O12	6-Methoxykaempferol-3-O-glucoside	Flavonoids	Flavonols	63422-27-5	2	10810000	8219000	9212700	3321900	3156000	4029400	9	9	9	3597300	3651000	3044400
Lmjp002906	3	C22H22O12	Rhamnetin-3-O-Glucoside	Flavonoids	Flavonols	27875-34-9	1	9439700	7557500	9169400	4475900	4436000	4101500	9	9	9	3056600	3117200	3122300
Hmyn007081	3	C22H43O9P	LysoPG 16:1	Lipids	Glycerol ester	-	3	178030	170560	195600	81206	92365	74275	68497	78252	63249	118110	135280	114210
Hmyn007168	3	C22H45O9P	LysoPG 16:0	Lipids	Glycerol ester	-	3	128320	208470	201030	103090	85326	110400	73263	45990	59459	15868	26871	21441
pmb2723	3	C21H26O13	4-Hydroxycoumarin di-glucoside	Lignans and Coumarins	Coumarins	-	2	25375	22735	25433	14750	18026	16816	6947.2	7443	10025	16316	16925	11561
Hmcn001296	3	C21H28O13	Cistanoside F	Phenolic acids	Phenolic acids	97411-47-7	3	43055	36873	41939	21425	22168	25187	14842	10138	11918	24031	21464	19250
pmb0736	3	C23H24O12	tricin-7-O-Glucoside	Flavonoids	Flavones	32769-01-0	1	5528100	4549700	11700000	4060000	5669500	3554600	1911000	2342800	2087500	4508400	4027700	4329900
Lmgp004829	3	C23H24O12	5,7,4'-Trihydroxy-6,8-dimethoxyisoflavone-7-O-galactoside	Flavonoids	Isoflavones	-	2	5985000	4477200	4194300	3196000	3357200	2151800	2192600	1371300	1615700	2250700	2810000	2929600
pmb3042	3	C23H24O12	tricin-5-O-Glucoside	Flavonoids	Flavones	32769-00-9	2	648770	483590	517030	222420	172670	189060	53103	76848	70511	251750	246550	160150
pmp001164	3	C23H24O12	Iristectorin B	Flavonoids	Isoflavones	94396-09-5	2	698050	748950	691340	288980	617460	230150	235350	152510	206360	409860	246740	468360
HJAP005	3	C22H22O13	Laricitrin-3-O-glucoside	Flavonoids	Flavonols	39986-90-8	2	811690	1453600	1475500	586000	418950	573630	184250	112350	227250	778310	577770	704040
Lmtn002997	3	C22H22O13	Mearnsetin-3-O-glucoside	Flavonoids	Flavones	-	2	2248600	2766500	2724400	976730	755020	702830	242570	212650	155940	735980	886750	1407300
pmb3064	3	C22H28O13	3-O-p-Coumaroylquinic acid-O-glucoside	Phenolic acids	Phenolic acids	-	2	23545	17568	18040	10361	11332	7347.2	8929.5	13060	13389	11912	13341	11189
Lmhp009349	3	C25H44NO7P	LysoPE 20:4(2n isomer)*	Lipids	LPE	-	2	30429	34247	26829	14456	10465	11063	10027	12792	8920.8	17953	13386	18425
Lmhp010040	3	C25H46NO7P	LysoPE 20:3*	Lipids	LPE	-	2	49267	55589	52245	28962	21256	21752	9544.9	8090.6	4562.4	29645	24299	23527
Lmhp009802	3	C25H46NO7P	LysoPE 20:3(2n isomer)*	Lipids	LPE	-	2	40020	57137	51926	29427	28029	22613	4368.1	4692.1	7250	20405	25454	24198
pme2125	3	C18H32O16	Raffinose*	Others	Saccharides and Alcohols	512-69-6	1	91680	98711	76021	19150	29605	30938	9	9	9	10544	17992	19163
pme0500	3	C18H32O16	D-Melezitose*	Others	Saccharides and Alcohols	597-12-6	1	19696	14846	25751	9164	7990.5	11428	10317	8029	12011	17137	9755.2	16058
Hmcp002399	3	C23H24O13	Limocitrin-3-O-glucoside	Flavonoids	Flavonols	-	2	835790	835840	799060	213200	210500	193740	154520	123950	110770	297630	324720	352950
HJAP006	3	C23H24O13	Syringetin-7-O-glucoside	Flavonoids	Flavonols	-	2	839120	915290	822530	227090	171910	209600	163740	133770	152440	379600	358140	340900
Zmjp004852	3	C23H24O13	5,6,3′,4′-Tetrahydroxy-3,7-dimethoxyflavone-6-O-glucoside	Flavonoids	Flavones	-	1	19856000	11922000	11278000	7063800	7136500	9671500	3597800	4204400	7314900	4748900	10607000	8063600
Hmqp006235	3	C26H46NO7P	LysoPC 18:4	Lipids	LPC	-	1	103040	94318	81761	39169	32925	42833	19144	12789	16163	38603	38495	41439
Lmhp010334	3	C27H48O9	2-Linoleoylglycerol-1-O-glucoside*	Lipids	Glycerol ester	-	1	13514	11355	14442	4509	7614.4	3789.3	7114.1	4882.8	6618.4	7844.8	5157.5	5173.1
Lmhp010573	3	C27H48O9	1-Linoleoylglycerol-3-O-glucoside*	Lipids	Glycerol ester	-	1	12231	7301.6	12301	3976.6	3670.6	5664.4	4598.9	6363.3	5818.2	7446.2	7131.5	3876.9
pmp000702	3	C22H30O14	3'-O-D-glucosylgentiopicroside	Terpenoids	Monoterpenoids	-	2	669840	502960	459620	237580	370470	298710	168300	118070	88415	392660	354350	301740
Cmqp002386	3	C22H30O14	olivieroside C;3'-O-β-D-glucopyranosyl gentiopicroside	Terpenoids	Monoterpenoids	249294-86-8	2	25132	17973	25255	8429.9	10768	9638	9	9	9	9237.7	5377.6	8257
pmn001458	3	C22H30O14	Sibiricose A5	Phenolic acids	Phenolic acids	107912-97-0	1	5050100	5684900	4419900	2331200	2059000	2096100	1585000	1673500	1773000	2274700	2318300	2657100
Hmbn002692	3	C22H30O14	6'-O-Feruloyl-D-sucrose	Phenolic acids	Phenolic acids	118230-77-6	1	390260	431030	432480	168350	183030	233280	54267	69647	72642	179760	163510	130370
Lmhp010190	3	C26H52NO7P	LysoPC 18:1(2n isomer)*	Lipids	LPC	-	1	5418700	5464100	6026600	3962900	4150200	4196200	2927700	2830700	2642300	3340400	3391300	3669500
Lmhp007598	3	C27H52NO7P	LysoPC 19:2(2n isomer)*	Lipids	LPC	-	2	469540	351900	350420	201570	225740	172230	227560	131960	146130	185520	191330	177910
Zmfn000481	3	C14H22N2O16P2	Uridine-5'-Diphosphate-D-Xylose	Nucleotides and derivatives	Nucleotides and derivatives	-	3	1044100	1066100	1019300	241570	249320	225100	174180	208240	193840	328570	377500	381610
pmb0824	3	C25H28O13	syringic acid-4-O-(6''-feruloyl)glucoside	Phenolic acids	Phenolic acids	-	3	50950	51463	53678	11532	21198	17105	21352	10242	11043	32193	23919	28382
Lmhp008742	3	C28H48NO7P	LysoPC 20:5	Lipids	LPC	162440-04-2	1	26068	18969	19672	6530.3	8387.9	8949.1	1325.7	9	9	6259.4	6336.1	7984.1
pmc0960	3	C28H50NO7P	LysoPC 20:4	Lipids	LPC	-	3	149690	140720	133420	61302	68943	62506	24501	19211	17319	54510	64474	63072
pmn001459	3	C23H32O15	Sibiricose A6	Phenolic acids	Phenolic acids	241125-75-7	2	59728	62998	41056	23634	19498	27038	9	9	9	20924	24510	15818
pmb2922	3	C15H24N2O17P2	Uridine 5'-diphospho-D-glucose	Nucleotides and derivatives	Nucleotides and derivatives	133-89-1	1	7616100	9294600	9284500	1804800	1760700	1690900	1617900	1487700	1425800	2545300	2995300	2945200
Lmhp009368	3	C30H50NO7P	LysoPC 22:6	Lipids	LPC	-	1	51839	61010	55858	11218	9093.7	11277	9	9	9	28269	21297	20804
Lmhp009682	3	C30H52NO7P	LysoPC 22:5(2n isomer)	Lipids	LPC	-	2	190730	196450	164530	19740	18821	19012	9	9	9	70697	55373	53575
Lmhp010394	3	C30H54NO7P	LysoPC 22:4	Lipids	LPC	-	2	38749	36026	31743	12993	11563	15240	4749.1	6414.6	5830.5	16475	18137	14677
mws0047	3	C27H30O14	Apigenin-7-O-neohesperidoside (Rhoifolin)	Flavonoids	Flavones	17306-46-6	2	138540	100280	92042	50525	23934	26047	36074	44006	56838	47330	48180	58180
mws1409	3	C15H22N2O18P2	Uridine-5′-diphosphoglucuronic acid	Nucleotides and derivatives	Nucleotides and derivatives	-	3	70274	71678	90406	7991.1	4407	17075	8630.2	4025.3	7006	23772	19098	17898
pmb0492	3	C34H37N3O6	N',N'',N'''-p-Coumaroyl-cinnamoyl-caffeoyl spermidine	Alkaloids	Phenolamine	-	2	136550	102190	117670	70995	60053	60343	42430	35476	30696	41967	49587	49146
pmp001135	3	C30H26O13	Biondnoid I	Flavonoids	Flavonols	142750-32-1	2	16810	54147	4375.8	9	9	9	9	9	9	8692.7	9403.2	5837.9
mws0791	3	C28H34O14	Poncirin (Isosakuranetin-7-O-neohesperidoside)	Flavonoids	Flavanones	14941-08-3	3	35881	53878	27022	15037	11037	14101	2820.4	2400.4	5492.6	15482	11790	23411
mws1519	3	C27H32O15	Eriodictyol-7-O-Rutinoside (Eriocitrin)	Flavonoids	Flavanones	13463-28-0	2	19731	31675	43023	14830	5148.2	24412	11159	10656	9689.2	16960	21230	22968
Lmqn000780	3	C17H27N3O17P2	Uridine 5'-diphospho-N-acetylglucosamine	Nucleotides and derivatives	Nucleotides and derivatives	528-04-1	2	173580	185500	132520	50527	59119	53528	32641	50041	31199	59132	72117	56697
mws1661	3	C28H32O15	Diosmetin-7-O-rutinoside (Diosmin)	Flavonoids	Flavanones	520-27-4	2	238500	228370	212850	124850	133230	135640	112150	102430	108230	137870	127560	122560
pmp001080	3	C28H32O15	Diosmetin-7-O-Neohesperidoside (Neodiosmin)	Flavonoids	Flavanones	38665-01-9	2	81676	62242	87403	41252	39163	51658	44292	26339	40608	37649	47112	41174
Zmhn002574	3	C28H32O16	Rhamnazin 3-Glucosyl-Arabinofuranoside	Flavonoids	Flavonols	-	2	164220	138500	113080	61506	50248	59064	21782	20323	20200	56940	48741	53899
Lmcn005735	3	C29H36O15	Methylhesperidin	Flavonoids	Flavanones	11013-97-1	3	160130	121000	123110	49053	48930	61641	28852	29322	23736	45489	66744	68257
pmp001311	3	C27H30O17	6-Hydroxykaempferol-7,6-O-Diglucoside	Flavonoids	Flavonols	-	2	657170	522520	641990	223090	185980	217090	79189	68885	59810	268330	227600	255420
Hmlp002975	3	C28H30O17	Isorhamnetin-3-O-glucuronide-7-O-rhamnoside	Flavonoids	Flavonols	-	2	59843	54896	58029	32348	31950	40165	12068	13247	14572	45992	34889	27492
Hmgp003086	3	C29H34O16	tricin-7-O-rutinoside	Flavonoids	Flavones	-	2	7096200	6126800	6639400	4540100	4198400	4192000	2225300	2069900	2353900	3922300	3822300	3900300
Amxp05583	3	C29H34O16	Sesuvioside A	Flavonoids	Isoflavones	-	3	7578200	6846500	7167900	4462200	4442500	4078500	2605800	2216700	2280600	4000800	4205600	3851700
Lmgp004959	3	C29H34O16	tricin-7-O-neohesperidoside	Flavonoids	Flavones	53766-40-8	2	7860900	6468800	6905900	4321800	4154500	4076900	2091800	1906300	2208000	3898700	4008600	3839800
Lmpp003958	3	C32H31O14+	Malvidin-3-O-(6''-O-p-coumaroyl)glucoside	Flavonoids	Anthocyanidins	-	2	6093100	5544500	6030500	4419800	3467700	3844800	1982400	1975500	2255200	3384400	3626100	3688700
Hmcp001578	3	C28H32O17	Isorhamnetin-3,7-O-diglucoside	Flavonoids	Flavonols	6758-51-6	1	326420	329260	337010	120170	119190	118170	44093	32441	56893	109710	133010	143400
Lmsp003252	3	C28H32O17	Isorhamnetin-3-O-sophoroside	Flavonoids	Flavonols	-	1	916890	956820	998820	296900	376470	367420	133970	135890	147190	402290	345430	320700
pmb0716	3	C29H34O17	tricin-4'-O-glucoside-7-O-glucoside	Flavonoids	Flavones	-	2	99666	109580	86662	50182	54110	58215	28720	21804	36878	45386	43484	42157
Amxp05738	3	C30H36O17	Sesuvioside E	Flavonoids	Isoflavones	-	2	4388600	4160000	4344000	2691300	2424900	2688200	1063700	915630	1049400	2198600	2343700	2385000
Lmhp008513	3	C33H56O14	2-α-Linolenoyl-glycerol-1,3-di-O-glucoside*	Lipids	Glycerol ester	-	2	22207	13781	17421	5153.5	5845.6	5563	8388.2	4953.9	6542.2	8796.7	13359	9003
Lmhp009190	3	C33H58O14	2-Linoleoylglycerol-1,3-di-O-glucoside*	Lipids	Glycerol ester	-	2	20982	16573	14850	4722.4	4912.8	3740.4	3881.8	885.93	5666.4	11894	5998.1	10349
Lmhp009384	3	C33H58O14	1-Linoleoylglycerol-2,3-di-O-glucoside*	Lipids	Glycerol ester	-	2	29162	17372	8590	6549.5	4639.5	2094	3341.8	1624.4	2849.4	8627.8	6206.3	9215.5
Hmmn003584	3	C33H40O19	Luteolin-7-O-rutinoside-5-O-rhamnoside	Flavonoids	Flavones	-	2	110720	82430	107020	52514	53753	42013	8058.6	6332.7	7928	47338	36032	41502
pme2651	3	C21H28N7O17P3	NADP (Nicotinamide adenine dinucleotide phosphate)	Nucleotides and derivatives	Nucleotides and derivatives	53-59-8	3	356810	451930	429560	122140	150550	149250	173340	184080	166860	188200	196820	238770
pmp001105	3	C33H40O20	Kaempferol-3-O-neohesperidoside-7-O-glucoside	Flavonoids	Flavonols	-	2	29300	20815	20348	13035	7431.8	16379	3244.5	2956.2	4010	11460	11870	17286
Lmyp005280	3	C37H38O18	Isorhamnetin-3-O-[2'''-O-(6''-p-coumaryl)glucosyl]rhamnoside	Flavonoids	Flavonols	-	2	1569400	1515500	1505100	925430	911610	874130	289280	213160	277220	659380	699040	591290
Lmmp002755	3	C33H40O21	Quercetin-7-O-rutinoside-4'-O-glucoside	Flavonoids	Flavonols	-	2	132570	124220	113030	88340	78998	63364	34702	42882	27801	65910	62069	53690
Rfmb318	4	C7H14NO2+	D-Proline betaine	Amino acids and derivatives	Amino acids and derivatives	1195-94-4	3	46277	38729	54080	154480	195660	183430	423770	305490	401030	211590	204590	197070
Lmhp001732	4	C14H18N2O3	L-Prolyl-L-Phenylalanine	Amino acids and derivatives	Amino acids and derivatives	13589-02-1	3	354040	311220	333150	447400	399450	425450	918320	762870	950870	443470	466450	426870
pme0195	4	C3H7NO2S	L-Cysteine	Amino acids and derivatives	Amino acids and derivatives	52-90-4	3	1996500	2273100	1818800	17874000	17104000	17520000	18118000	17236000	19222000	14429000	15432000	16644000
mws0178	4	C16H18O9	Chlorogenic acid (3-O-caffeoylquinic acid)*	Phenolic acids	Phenolic acids	327-97-9	1	9	9	9	8840.4	13753	15701	21193	7783.8	14999	39110	44813	56569
MWSmce284	4	C8H10O3	3,4-Dimethoxyphenol	Phenolic acids	Phenolic acids	2033-89-8	2	9	9	9	9	9	9	80004	75861	107380	43048	34006	35170
pmb0758	4	C24H26O11	Anisic acid-O-feruloyl glucoside	Phenolic acids	Phenolic acids	-	2	5248	4112	5643.5	21300	9299.8	20320	28158	29028	20979	19012	8837.5	15906
pmn001712	4	C22H34O12	3-Hydroxy-4-isopropylbenzylalcohol-3-O-sophoroside	Phenolic acids	Phenolic acids	-	2	14103	5351.6	6304.9	22010	26671	24873	36614	23825	45241	13730	18609	15143
mws0093	4	C10H12O3	coniferyl alcohol	Phenolic acids	Phenolic acids	458-35-5	2	18320	10462	16571	47360	38758	31261	53574	37742	36863	27160	20895	16938
Lmhn003801	4	C25H24O13	Feruloylsinapoyltartaric acid	Phenolic acids	Phenolic acids	-	2	23717	18987	19190	38454	26017	32233	154780	151820	161820	54045	52774	62615
Cmjn004337	4	C18H26O10	Benzyl-(2''-O-xylosyl)glucoside	Phenolic acids	Phenolic acids	-	2	27187	19206	19159	17392	19009	18542	51515	43408	38459	41614	16195	22059
mws0921	4	C9H10O2	p-Coumaryl alcohol	Phenolic acids	Phenolic acids	-	3	27130	28130	31391	69136	78100	74603	93741	71773	71692	51382	48562	53889
Hmqp002567	4	C17H17NO3	P-Hydroxycinnamic acid p-hydroxyphenethylamine	Phenolic acids	Phenolic acids	-	3	75334	64598	57761	154400	149580	148400	199440	179790	173940	113870	120360	117970
Lmsn002288	4	C21H28O14	1-O-Caffeoyl-(6-O-glucosyl)-β-D-glucose	Phenolic acids	Phenolic acids	-	2	219720	161760	167720	240050	213700	253170	457510	397580	426200	229230	210170	261560
mws0906	4	C16H22O8	coniferyl alcohol-4-O-glucoside (Coniferin)	Phenolic acids	Phenolic acids	531-29-3	3	551180	550040	587650	607270	498790	586070	1228400	1035100	1317200	526850	542130	564150
Hmtn001302	4	C13H16O8	Glucosyloxybenzoic Acid	Phenolic acids	Phenolic acids	-	1	788380	690720	711780	1552600	1240600	1859300	3927300	3511300	4926700	1637000	1772200	1797200
Zmhn001926	4	C13H16O8	1-O-Salicyl-D-glucose	Phenolic acids	Phenolic acids	60517-74-0	1	961760	838570	717540	1728600	1545900	1862400	4244200	3890200	5658700	1749300	2007100	1987600
mws0863	4	C5H11O7P	2-Deoxyribose-5'-phosphate*	Nucleotides and derivatives	Nucleotides and derivatives	102916-66-5	3	9	9	9	81597	55849	68716	71345	177070	143870	62880	49074	108960
MWS2910	4	C10H15N3O4	5-Methyl-2'-deoxycytidine	Nucleotides and derivatives	Nucleotides and derivatives	838-07-3	2	16900	20769	8921.9	17711	22873	20382	135500	116310	100750	49809	39143	44545
pme1194	4	C9H13N3O4	2'-Deoxycytidine	Nucleotides and derivatives	Nucleotides and derivatives	951-77-9	2	141760	94780	107490	74121	61536	78578	236930	191030	261800	95024	113150	112850
pme1184	4	C10H13N5O4	2'-Deoxyguanosine	Nucleotides and derivatives	Nucleotides and derivatives	961-07-9	2	528940	413480	413250	335240	319320	341440	1249900	978710	1231400	495910	511610	543080
pme0264	4	C10H14N2O5	Thymidine	Nucleotides and derivatives	Nucleotides and derivatives	50-89-5	1	516210	480090	462850	444460	376760	432720	1720800	1562100	1843300	667460	782450	805450
pme0001	4	C28H34O15	Hesperetin-7-O-neohesperidoside(Neohesperidin)	Flavonoids	Flavanones	13241-33-3	2	9	9	9	9	9	9	19205	18544	38996	45162	31793	58455
pmf0371	4	C16H12O7	Pedalitin	Flavonoids	Flavones	22384-63-0	2	4875.3	5015.6	3772.3	10251	8934.3	3517.4	10825	7329	10260	5791.2	7022.9	7695.7
mws0066	4	C16H12O7	Isorhamnetin	Flavonoids	Flavonols	480-19-3	2	13685	17004	14669	15647	12423	11158	50624	40039	45417	22157	17201	21084
Hmcp001589	4	C34H42O21	Isorhamnetin-3-O-rutinoside-4'-O-glucoside	Flavonoids	Flavonols	111393-97-6	1	33148	18740	21466	29922	31783	32250	71236	44982	53273	26024	41807	31102
HJAP056	4	C23H24O11	Dihydroxy-dimethoxyflavone-7-O-glucoside	Flavonoids	Flavones	-	2	134240	126730	126700	109330	78228	80523	406790	336030	368890	164230	158080	165390
Rfmb26201	4	C30H38O14	syringaresinol-4'-O-(6''-acetyl)glucoside	Lignans and Coumarins	Lignans	-	2	5153.5	6424.2	2306.6	9617.2	15354	10511	31747	33484	24540	15718	9416.1	12162
Hmgn004139	4	C20H22O7	Isohydroxymatairesinol	Lignans and Coumarins	Lignans	-	3	5681.6	5179.6	5934.8	5472.2	6599.3	8476.7	19187	18671	16375	8208	6998.5	7334.8
Hmln003169	4	C21H24O7	Trachelogenin	Lignans and Coumarins	Lignans	34209-69-3	3	9738.1	5796.3	5886.2	15910	15068	13127	16066	14334	12847	7686.9	11944	11623
MWS20152	4	C22H26O8	syringaresinol	Lignans and Coumarins	Lignans	21453-71-4	3	7865.8	5410	17729	17723	21054	16952	75243	63418	74841	27828	34708	33836
Lmdn001925	4	C26H34O12	Olivil-4'-O-glucoside	Lignans and Coumarins	Lignans	76880-93-8	2	17212	13620	7986.2	13507	11521	7078.5	26850	29919	28773	19988	14579	11559
pmn001368	4	C32H44O17	Olivil-4,4'-Di-O-glucoside	Lignans and Coumarins	Lignans	-	2	30003	34291	38771	22077	21598	26814	86798	82981	76015	35303	39605	40385
pme2993	4	C10H8O4	scopoletin (7-Hydroxy-5-methoxycoumarin)	Lignans and Coumarins	Coumarins	92-61-5	2	45783	52796	44836	32351	37148	42854	181470	82477	96846	72418	63615	62053
mws1014	4	C10H8O5	Fraxetin (7,8-Dihydroxy-6-methoxycoumarin)	Lignans and Coumarins	Coumarins	574-84-5	2	40241	41256	63948	32233	34038	45253	139910	155180	85422	50452	58291	34016
Cmpp003619	4	C10H8O4	6,7-Dihydroxy-4-methylcoumarin	Lignans and Coumarins	Coumarins	529-84-0	2	65803	61364	38040	78802	89184	71534	253080	303140	365940	128630	45384	127500
Hmln101664	4	C32H42O17	Nortrachelogenin-4'-O-gentiobioside	Lignans and Coumarins	Lignans	-	2	178760	171640	157310	252110	287490	287300	533640	467150	524950	242720	243310	284300
pmb0382	4	C19H14O6	O-Feruloyl 4-hydroxycoumarin	Lignans and Coumarins	Coumarins	-	1	242520	176210	132130	119510	129320	78652	476620	528300	561400	207970	249360	356130
Zmhn001446	4	C28H36O13	syringaresinol-4'-O-glucopyranosid	Lignans and Coumarins	Lignans	-	2	803280	707410	722450	971800	971920	1007600	2578400	2250800	2387000	1196600	1253300	1300800
Lmtn003096	4	C26H36O11	Secoisolariciresinol 4-O-glucoside	Lignans and Coumarins	Lignans	-	1	895940	679600	727940	694840	579480	625840	1282500	1114200	1449900	715590	774280	708390
mws0889	4	C4H8O5	D-Threonic Acid	Others	Saccharides and Alcohols	-	2	9	9	9	52285	18131	28895	30312	35630	37559	39616	47904	27185
mws0655	4	C8H10NO6P	Pyridoxal-5'-phosphate	Others	Vitamin	54-47-7	2	6647	5994.8	9075.2	12305	7986.5	11498	25636	13554	23157	8504.4	9538.9	9575.3
pmp001056	4	C21H34O12	Xylosyljasminoside B	Others	Others	-	2	7621.9	6783.8	8414.1	6598.9	18310	10316	24673	27300	23559	8615.1	8304.6	13787
Zmpp000906	4	C8H11NO3	Norepinephrine	Others	Others	51-41-2	2	24158	24030	15708	22986	40976	36476	95055	56240	75270	35830	28895	35488
pme1383	4	C8H11NO3	Pyridoxine	Others	Vitamin	65-23-6	2	38729	19034	16991	32927	43109	39822	107180	72926	102530	48809	44807	46678
Zmpn000199	4	C6H10O8	D-Galactaric acid	Others	Saccharides and Alcohols	526-99-8	2	138480	220250	235470	167550	196970	188190	768120	961970	627370	409510	233860	446340
pmn001667	4	C30H26O12	Procyanidin B4*	Tannins	Proanthocyanidins	29106-51-2	1	79506	59676	62898	81523	81236	82980	150360	121060	156890	65083	76617	68320
pmp000727	4	C15H17N3O3	Feruloylhistamine	Alkaloids	Phenolamine	94848-18-7	3	9	9	9	42565	34302	19856	30153	18471	40334	22816	19796	24737
Hmlp000935	4	C8H11NO2	Vanillylamine	Alkaloids	Phenolamine	1196-92-5	2	11536	11800	13447	47264	22353	55287	85795	85327	81310	18660	24329	25971
Hmtn001358	4	C14H17NO7	2-(D-Glucosyloxy)-4-hydroxybenzeneacetonitrile	Alkaloids	Phenolamine	-	2	25369	28408	23184	20523	36229	35699	81531	60804	64683	47178	41012	47295
pmp001252	4	C17H17NO3	p-Coumaroyltyramine	Alkaloids	Phenolamine	36417-86-4	1	64292	61815	59279	135460	141850	148830	178800	141740	157800	110740	98523	104370
mws0983	4	C20H39NO2	N-Oleoylethanolamine	Alkaloids	Alkaloids	111-58-0	1	307850	265590	272510	193080	246790	220120	697510	718460	617690	417460	413790	423070
MWSslk108	4	C9H18ClNO4	O-Acetyl-L-carnitine hydrochloride	Alkaloids	Alkaloids	5080-50-2	2	674480	813250	679550	1353100	1399000	1141100	2406900	1634900	2133000	1008300	1144400	1085100
pmp000269	4	C30H48O5	Arjunic Acid	Terpenoids	Triterpene	31298-06-3	2	9	9	9	9338.7	6609.7	6553.5	14258	12723	11370	8458.4	8048.4	7697.2
pmp001057	4	C25H30O10	Caffeoyljasminoside C	Terpenoids	Monoterpenoids	-	2	13916	11411	13317	45269	41792	38805	141020	155360	157360	72181	89417	77309
mws1574	4	C16H22O10	Geniposidic acid	Terpenoids	Monoterpenoids	27741-01-1	2	15028	11617	17516	15724	12555	14735	40172	35416	33990	12284	16477	11359
MWSslk186	4	C17H26O11	Acetylharpagide	Terpenoids	Monoterpenoids	6926-14-3	2	140340	156790	142450	94839	129120	125620	238710	284120	402830	98896	198420	169380
pmb3059	4	C19H28O18	Quinic acid O-di-glucuronic acid	Organic acids	Organic acids	-	3	9	9	9	3942.6	3826.9	4631.8	3709.7	5024.9	4406.8	3709.9	2782.9	5103.6
Lmgn002555	4	C8H14O4	2-Propylglutaric acid	Organic acids	Organic acids	32806-62-5	3	37557	27946	28621	15524	18535	21406	87683	87027	81119	42612	29539	40318
pme1730	4	C4H6O4	D-Erythronolactone	Organic acids	Organic acids	15667-21-7	3	47305	66971	49217	202780	234550	252360	312180	361180	281650	314690	302310	304740
Rfmb320	4	C7H13NO2	1-Methylpiperidine-2-carboxylic acid	Organic acids	Organic acids	7730-87-2	3	134960	98118	125050	396290	387980	417240	1157100	870440	1090400	468830	488860	481940
pme3207	4	C6H6O4	Muconic acid	Organic acids	Organic acids	1119-72-8	2	2025100	2193200	2293200	4119700	4110200	4361400	4630300	4710500	4792500	4263500	4391100	4617000
Hmqp006023	4	C20H36O3	Ethyl 9-Hydroxy-10,12-octadecadienoic acid	Lipids	Free fatty acids	-	2	37575	29686	31663	21615	27858	24873	81392	86472	73372	50756	48834	49197
Zmyn005384	4	C18H36O3	2R-Hydroxyoctadecanoic Acid	Lipids	Free fatty acids	26633-48-7	1	561300	630350	661030	919850	1349400	728210	1605500	2714200	2239500	1274600	1356000	1341100
MWS2076	5	C6H7NO	2-Aminophenol	Alkaloids	Phenolamine	95-55-6	3	400730	272300	389350	227130	114990	167600	341880	382440	405740	184470	192650	249400
MWSmce448	5	C5H6N2O2	Imidazol-1-yl-acetic acid	Organic acids	Organic acids	22884-10-2	3	144710	150260	235510	108390	85210	70411	239340	186220	116330	117810	129440	192100
Zmzn000078	5	C3H7O6P	Dihydroxyacetone phosphate	Others	Saccharides and Alcohols	-	3	449780	420280	373680	203310	225550	182940	325930	287750	279220	289010	305500	281720
ML10176345	5	C7H8O5	3-Dehydroshikimic acid	Organic acids	Organic acids	2922-42-1	2	5436.5	7535.2	15686	9	9	9	10600	24614	15716	11793	8289.5	14773
pme3140	5	C10H8O3	6-Hydroxy-4-methylcoumarin	Lignans and Coumarins	Coumarins	2373-31-1	2	207800	172430	201730	120530	76146	75666	220010	233000	228560	129680	142910	118990
pme2960	5	C15H12O5	Naringenin chalcone*	Flavonoids	Chalcones	73692-50-9	2	110260	111370	106390	57022	42927	60486	76024	96687	100470	88724	96973	104520
mws0051	5	C16H12O5	Acacetin	Flavonoids	Flavones	480-44-4	2	6116.4	6287.7	7658.5	2443.9	2318.4	3689.8	5416.7	3184.2	4180.3	6755.9	6331.4	6455.1
Zmsp008124	5	C17H16O4	5,7-Dimethoxyflavone	Flavonoids	Flavones	1036-72-2	1	2705400	2910900	2456600	232040	279490	275750	1561300	1081600	1255500	1004200	991220	1032300
mws1496	5	C17H23NO3	L-Hyoscyamine	Alkaloids	Tropan alkaloids	101-31-5	2	138010	122680	124660	48944	35055	50096	99556	120920	141850	45248	84804	94760
Cmyn001328	5	C15H16O9	Daphnin	Lignans and Coumarins	Coumarins	486-55-5	2	140300	157240	157540	22293	24812	30166	76878	85073	65557	512800	502030	510950
Hmcp003223	5	C17H14O8	Limocitrin (5,7,4'-trihydroxy-8,3'-dimethoxyflavonol)	Flavonoids	Flavonols	489-33-8	2	16666	15001	20829	6834.8	7084.2	7154.9	20391	12408	15854	14145	10292	17253
mws1313	5	C20H20O7	Sinensetin (5,6,7,3',4'-Pentamethoxyflavone)	Flavonoids	Flavones	2306-27-6	2	22019	8915.9	6497	3013.5	2252.3	2536.1	3674	3485.3	16807	4146.7	7428.8	3812.4
MWSHY0101	5	C20H20O8	5-O-Demethylnobiletin	Flavonoids	Flavones	2174-59-6	2	11433	9	9	9	9	9	1600.6	3603.1	15698	3869	1733.9	2275.1
pmn001316	5	C18H24O11	Regaloside L	Phenolic acids	Phenolic acids	138797-43-0	2	56389	46727	51116	25669	24855	20720	93168	76131	89929	45906	41411	46214
mws0913	5	C21H20O11	Kaempferol-3-O-galactoside (Trifolin)*	Flavonoids	Flavonols	23627-87-4	2	31738	17071	10184	9	9	9	19008	9	25229	112410	115540	116380
Lmhp009773	5	C27H46O9	1-α-Linolenoyl-glycerol-3-O-glucoside*	Lipids	Glycerol ester	-	1	41878	40921	46935	12447	22783	15658	28862	33613	62502	26214	33267	42883
Lmhp009526	5	C27H46O9	2-α-Linolenoyl-glycerol-1-O-glucoside*	Lipids	Glycerol ester	-	1	46581	33528	59729	15728	12685	15197	27957	36960	40009	26003	30166	27001
Lmhp010908	5	C27H54NO7P	LysoPC 19:1	Lipids	LPC	-	1	1161000	1230300	1084500	582790	596920	584390	1324400	1503900	1249400	968970	1005800	1012700
pmn001370	5	C32H42O16	Pinoresinol-4,4'-O-di-O-glucoside	Lignans and Coumarins	Lignans	63902-38-5	2	16356	18850	18547	9567	10108	12929	26541	30128	19904	13822	17422	15932

## Sheet: Supplementary Table 5
Supplementary Table 5. KEGG pathway enrichment analysis of DEMs and DEPs with significant correlations in IS plants.
Protein Name	KO	Metabolite Name	Compound	Compound_ID	PCC (Pearson Correlation Coefficient)	PCCP (p-value of PCC)
tr|A0A7C9DKA4|A0A7C9DKA4_OPUST	K23998	pme3475	Butin	C09614	0.969644	0.00136825
tr|A0A803LTQ5|A0A803LTQ5_CHEQI	K23872	pme3475	Butin	C09614	0.932037	0.00677152
sp|P19954|PRSP1_SPIOL	K22943	pme3475	Butin	C09614	-0.990071	0.000147392
tr|A0A0K9RL53|A0A0K9RL53_SPIOL	K22683	pme3475	Butin	C09614	-0.987311	0.000240504
tr|A0A803LW35|A0A803LW35_CHEQI	K22683	pme3475	Butin	C09614	-0.977256	0.000770065
tr|A0A803M0C5|A0A803M0C5_CHEQI	K22133	pme3475	Butin	C09614	-0.922383	0.0088028
tr|A0A7C9DJX4|A0A7C9DJX4_OPUST	K22074	pme3475	Butin	C09614	-0.960749	0.00228076
tr|A0A803L8L3|A0A803L8L3_CHEQI	K22068	pme3475	Butin	C09614	-0.956699	0.00277192
tr|A0A803N1V5|A0A803N1V5_CHEQI	K21594	pme3475	Butin	C09614	0.922624	0.00874905
tr|A0A7C8ZBI9|A0A7C8ZBI9_OPUST	K20347	pme3475	Butin	C09614	0.959394	0.00243974
tr|A0A0K9Q8H5|A0A0K9Q8H5_SPIOL	K20043	pme3475	Butin	C09614	0.96054	0.00230491
tr|A0A0J8B9T6|A0A0J8B9T6_BETVV	K17268	pme3475	Butin	C09614	0.924439	0.0083485
tr|A0A0K9RK16|A0A0K9RK16_SPIOL	K17263	pme3475	Butin	C09614	0.933885	0.00641227
tr|A0A0K9QI95|A0A0K9QI95_SPIOL	K15505	pme3475	Butin	C09614	-0.956892	0.0027474
tr|A0A0K9R7Z7|A0A0K9R7Z7_SPIOL	K15501	pme3475	Butin	C09614	-0.981695	0.000499548
tr|A0A7C8ZUK7|A0A7C8ZUK7_OPUST	K15040	pme3475	Butin	C09614	0.962121	0.0021251
tr|A0A7C9FD32|A0A7C9FD32_OPUST	K15029	pme3475	Butin	C09614	0.923511	0.00855221
tr|A0A7C9DHZ3|A0A7C9DHZ3_OPUST	K14573	pme3475	Butin	C09614	-0.973484	0.0010453
tr|A0A803KSB6|A0A803KSB6_CHEQI	K14411	pme3475	Butin	C09614	-0.939934	0.00530359
tr|A0A7C9A5E2|A0A7C9A5E2_OPUST	K14411	pme3475	Butin	C09614	0.95439	0.00307296
tr|Q711N4|Q711N4_BETVU	K13199	pme3475	Butin	C09614	0.958794	0.00251197
tr|A0A7C8Z3S0|A0A7C8Z3S0_OPUST	K13126	pme3475	Butin	C09614	-0.937455	0.00574552
tr|A0A7C9D0K3|A0A7C9D0K3_OPUST	K12502	pme3475	Butin	C09614	-0.963035	0.0020244
tr|A0A7C9D830|A0A7C9D830_OPUST	K11968	pme3475	Butin	C09614	-0.92202	0.00888414
tr|A0A7C9CRG3|A0A7C9CRG3_OPUST	K11279	pme3475	Butin	C09614	-0.936838	0.0058581
tr|A0A0K9S0E7|A0A0K9S0E7_SPIOL	K11087	pme3475	Butin	C09614	0.93282	0.00661806
tr|A0A803MJQ5|A0A803MJQ5_CHEQI	K10999	pme3475	Butin	C09614	0.934916	0.00621602
tr|P92920|P92920_AGRGI	K10534	pme3475	Butin	C09614	0.944282	0.00457018
tr|A0A7C9CG23|A0A7C9CG23_OPUST	K09838	pme3475	Butin	C09614	-0.917534	0.00992062
tr|A0A803MCT4|A0A803MCT4_CHEQI	K09560	pme3475	Butin	C09614	-0.979858	0.000604471
tr|A0A7C9CLH5|A0A7C9CLH5_OPUST	K09008	pme3475	Butin	C09614	-0.944192	0.00458492
tr|W6JKE4|W6JKE4_SPIOL	K08916	pme3475	Butin	C09614	-0.988319	0.000203864
tr|A0A7C8ZHG7|A0A7C8ZHG7_OPUST	K08916	pme3475	Butin	C09614	0.966456	0.00166889
tr|A0A803MH58|A0A803MH58_CHEQI	K08914	pme3475	Butin	C09614	-0.949318	0.00378784
tr|A0A7C8Z713|A0A7C8Z713_OPUST	K08908	pme3475	Butin	C09614	-0.956945	0.00274074
tr|A0A803LTK9|A0A803LTK9_CHEQI	K08905	pme3475	Butin	C09614	-0.927504	0.00769294
tr|A0A7C9E0X3|A0A7C9E0X3_OPUST	K08081	pme3475	Butin	C09614	-0.973047	0.00107988
tr|A0A7C9CK35|A0A7C9CK35_OPUST	K07901	pme3475	Butin	C09614	-0.926659	0.0078712
tr|A0A2I7ZAS4|A0A2I7ZAS4_SESPO	K07151	pme3475	Butin	C09614	0.933106	0.00656257
tr|A0A0J8BBQ5|A0A0J8BBQ5_BETVV	K06630	pme3475	Butin	C09614	-0.941113	0.00509934
sp|Q41348|PDX1_STELP	K06215	pme3475	Butin	C09614	-0.933841	0.00642074
tr|A0A0K9RJ72|A0A0K9RJ72_SPIOL	K05929	pme3475	Butin	C09614	0.980013	0.000595245
tr|A0A7C8YBT3|A0A7C8YBT3_OPUST	K04646	pme3475	Butin	C09614	0.932909	0.00660082
tr|A0A7C9ABG4|A0A7C9ABG4_OPUST	K04077	pme3475	Butin	C09614	-0.937986	0.00564944
tr|A0A803LI25|A0A803LI25_CHEQI	K03946	pme3475	Butin	C09614	-0.921873	0.0089173
tr|T1DFE7|T1DFE7_SILLA	K03937	pme3475	Butin	C09614	-0.932188	0.00674176
tr|A0A7C9D8G2|A0A7C9D8G2_OPUST	K03860	pme3475	Butin	C09614	-0.95268	0.00330585
tr|A0A7C9E3K4|A0A7C9E3K4_OPUST	K03841	pme3475	Butin	C09614	-0.974743	0.000948803
tr|A0A0K9S1N9|A0A0K9S1N9_SPIOL	K03768	pme3475	Butin	C09614	0.941302	0.00506698
tr|A0A7C8Z6M3|A0A7C8Z6M3_OPUST	K03564	pme3475	Butin	C09614	-0.996164	2.20441e-05
tr|H2DZH6|H2DZH6_9CARY	K03564	pme3475	Butin	C09614	-0.968381	0.00148381
tr|A0A0K9RUN1|A0A0K9RUN1_SPIOL	K03404	pme3475	Butin	C09614	-0.944321	0.00456392
tr|A0A7C9DZT0|A0A7C9DZT0_OPUST	K03403	pme3475	Butin	C09614	-0.964765	0.00184036
tr|A0A1B2LUN9|A0A1B2LUN9_9CARY	K03267	pme3475	Butin	C09614	-0.938108	0.00562743
tr|A0A803MEP9|A0A803MEP9_CHEQI	K03231	pme3475	Butin	C09614	0.936834	0.00585891
tr|A0A0A0USB2|A0A0A0USB2_POROL	K03231	pme3475	Butin	C09614	0.948922	0.00384685
tr|A0A803LVN3|A0A803LVN3_CHEQI	K03152	pme3475	Butin	C09614	-0.958676	0.00252617
tr|A0A0K9RIQ4|A0A0K9RIQ4_SPIOL	K03017	pme3475	Butin	C09614	-0.936963	0.00583526
tr|A0A7C8ZTW9|A0A7C8ZTW9_OPUST	K02974	pme3475	Butin	C09614	0.920233	0.00929043
tr|A0A7C9ELL3|A0A7C9ELL3_OPUST	K02962	pme3475	Butin	C09614	0.971984	0.00116633
tr|Q1H8R1|Q1H8R1_OXYRB	K02949	pme3475	Butin	C09614	-0.947363	0.00408314
tr|A0A7C9CZG0|A0A7C9CZG0_OPUST	K02941	pme3475	Butin	C09614	0.947256	0.00409953
tr|A0A803MY52|A0A803MY52_CHEQI	K02940	pme3475	Butin	C09614	0.976591	0.000815575
tr|A0A0K9RT21|A0A0K9RT21_SPIOL	K02936	pme3475	Butin	C09614	0.936134	0.005988
tr|A0A803L441|A0A803L441_CHEQI	K02923	pme3475	Butin	C09614	0.935239	0.00615516
tr|A0A7C9EW13|A0A7C9EW13_OPUST	K02896	pme3475	Butin	C09614	0.957825	0.00263054
tr|A0A803M6Q1|A0A803M6Q1_CHEQI	K02880	pme3475	Butin	C09614	0.97042	0.00129952
tr|A0A411L2Z6|A0A411L2Z6_9CARY	K02874	pme3475	Butin	C09614	-0.965945	0.00171984
tr|A0A7C8ZUY5|A0A7C8ZUY5_OPUST	K02736	pme3475	Butin	C09614	-0.945149	0.00443038
tr|A0A0K9QP82|A0A0K9QP82_SPIOL	K02727	pme3475	Butin	C09614	-0.968647	0.00145908
tr|A0A7C8ZJR6|A0A7C8ZJR6_OPUST	K02717	pme3475	Butin	C09614	0.939812	0.00532488
tr|A0A0K9S3L2|A0A0K9S3L2_SPIOL	K02716	pme3475	Butin	C09614	-0.967141	0.00160184
tr|A0A7C9DBN2|A0A7C9DBN2_OPUST	K02716	pme3475	Butin	C09614	0.926794	0.00784261
tr|A0A2K9VRX1|A0A2K9VRX1_TETTT	K02707	pme3475	Butin	C09614	-0.969509	0.00138042
tr|A0A7U0IUB6|A0A7U0IUB6_9CARY	K02690	pme3475	Butin	C09614	0.951593	0.00345817
tr|A0A1Z1GBG8|A0A1Z1GBG8_9CARY	K02634	pme3475	Butin	C09614	-0.960633	0.00229419
tr|A0A345X0J7|A0A345X0J7_9CARY	K02634	pme3475	Butin	C09614	-0.956761	0.00276401
tr|A0A7C9CTD2|A0A7C9CTD2_OPUST	K02358	pme3475	Butin	C09614	-0.957637	0.00265395
tr|A0A803L7X6|A0A803L7X6_CHEQI	K02266	pme3475	Butin	C09614	0.928297	0.00752766
tr|F4ZWV0|F4ZWV0_9CARY	K02262	pme3475	Butin	C09614	0.919142	0.00954281
tr|D0QLH0|D0QLH0_9CARY	K02132	pme3475	Butin	C09614	-0.967518	0.00156546
tr|B0LNK4|B0LNK4_9CARY	K01963	pme3475	Butin	C09614	0.948673	0.00388406
tr|A0A0K9RYN2|A0A0K9RYN2_SPIOL	K01900	pme3475	Butin	C09614	-0.928849	0.00741365
tr|A0A803M7P4|A0A803M7P4_CHEQI	K01875	pme3475	Butin	C09614	0.924853	0.00825833
tr|A0A7C9CZ99|A0A7C9CZ99_OPUST	K01858	pme3475	Butin	C09614	-0.928754	0.00743319
tr|A0A0K9RW03|A0A0K9RW03_SPIOL	K01853	pme3475	Butin	C09614	0.955917	0.00287218
tr|A0A803N4I0|A0A803N4I0_CHEQI	K01805	pme3475	Butin	C09614	-0.953867	0.00314324
tr|A0A803MGV1|A0A803MGV1_CHEQI	K01759	pme3475	Butin	C09614	-0.975484	0.000894189
tr|A0A7C8YLX1|A0A7C8YLX1_OPUST	K01711	pme3475	Butin	C09614	0.940613	0.00518558
tr|A0A7C9DEB0|A0A7C9DEB0_OPUST	K01648	pme3475	Butin	C09614	-0.925283	0.00816546
sp|Q08186|RBS6_MESCR	K01602	pme3475	Butin	C09614	0.947575	0.00405053
tr|A0A075IYY2|A0A075IYY2_9CARY	K01595	pme3475	Butin	C09614	0.991984	9.61375e-05
tr|O64983|O64983_SPIOL	K01103	pme3475	Butin	C09614	-0.930781	0.00702112
tr|A0A0K9QFY1|A0A0K9QFY1_SPIOL	K01081	pme3475	Butin	C09614	-0.975571	0.000887871
tr|A0A803LYI5|A0A803LYI5_CHEQI	K01051	pme3475	Butin	C09614	-0.945714	0.0043405
tr|A0A0K9Q9P2|A0A0K9Q9P2_SPIOL	K00975	pme3475	Butin	C09614	-0.957848	0.00262779
tr|A0A7C9CWF8|A0A7C9CWF8_OPUST	K00814	pme3475	Butin	C09614	-0.92885	0.00741344
tr|A0A7C8YUC2|A0A7C8YUC2_OPUST	K00789	pme3475	Butin	C09614	0.943299	0.00473135
tr|A0A0K9QSB6|A0A0K9QSB6_SPIOL	K00609	pme3475	Butin	C09614	-0.948039	0.00397979
tr|A0A803KWG0|A0A803KWG0_CHEQI	K00475	pme3475	Butin	C09614	0.924024	0.00843915
tr|A0A0J8B877|A0A0J8B877_BETVV	K00430	pme3475	Butin	C09614	0.955085	0.00298069
tr|A0A803MJ79|A0A803MJ79_CHEQI	K00284	pme3475	Butin	C09614	-0.953929	0.00313493
tr|A0A803N9A0|A0A803N9A0_CHEQI	K00218	pme3475	Butin	C09614	-0.961437	0.00220195
tr|A0A0K9RZW6|A0A0K9RZW6_SPIOL	K00099	pme3475	Butin	C09614	0.925999	0.00801164
tr|A0A803L1B7|A0A803L1B7_CHEQI	K00036	pme3475	Butin	C09614	0.957909	0.00262023
tr|A0A803N3S3|A0A803N3S3_CHEQI	K00016	pme3475	Butin	C09614	0.947472	0.00406639
tr|A0A803LN64|A0A803LN64_CHEQI	--	pme3475	Butin	C09614	-0.988933	0.000183035
tr|A0A0K9Q765|A0A0K9Q765_SPIOL	--	pme3475	Butin	C09614	-0.939422	0.00539344
tr|A0A7C9AMW8|A0A7C9AMW8_OPUST	--	pme3475	Butin	C09614	0.93364	0.00645931
tr|A0A0J8B6A0|A0A0J8B6A0_BETVV	--	pme3475	Butin	C09614	0.938991	0.00546958
tr|Q8L5T3|Q8L5T3_CHEQI	--	pme3475	Butin	C09614	0.979261	0.000640723
tr|A0A0K9Q6K8|A0A0K9Q6K8_SPIOL	--	pme3475	Butin	C09614	0.987177	0.000245583
tr|A0A7C9DKA4|A0A7C9DKA4_OPUST	K23998	pmp000695	Swertiamarin	C09800	0.935028	0.00619493
tr|A0A803LW35|A0A803LW35_CHEQI	K22683	pmp000695	Swertiamarin	C09800	-0.961505	0.00219422
tr|A0A0K9RL53|A0A0K9RL53_SPIOL	K22683	pmp000695	Swertiamarin	C09800	-0.936025	0.00600827
tr|A0A803M0C5|A0A803M0C5_CHEQI	K22133	pmp000695	Swertiamarin	C09800	-0.927989	0.00759176
tr|A0A803N1V5|A0A803N1V5_CHEQI	K21594	pmp000695	Swertiamarin	C09800	0.97889	0.000663721
sp|P45986|IMT1_MESCR	K21549	pmp000695	Swertiamarin	C09800	-0.945426	0.00438617
tr|A0A126WWA2|A0A126WWA2_9CARY	K20715	pmp000695	Swertiamarin	C09800	0.964631	0.00185431
tr|A0A7C8ZBI9|A0A7C8ZBI9_OPUST	K20347	pmp000695	Swertiamarin	C09800	0.942279	0.0049014
tr|A0A7C9D5Z5|A0A7C9D5Z5_OPUST	K20306	pmp000695	Swertiamarin	C09800	0.932368	0.00670638
tr|A0A0K9RK16|A0A0K9RK16_SPIOL	K17263	pmp000695	Swertiamarin	C09800	0.924883	0.00825192
tr|A0A7C9FD32|A0A7C9FD32_OPUST	K15029	pmp000695	Swertiamarin	C09800	0.934087	0.00637368
tr|A0A7C9DHZ3|A0A7C9DHZ3_OPUST	K14573	pmp000695	Swertiamarin	C09800	-0.991278	0.000113766
tr|Q711N4|Q711N4_BETVU	K13199	pmp000695	Swertiamarin	C09800	0.922408	0.00879711
tr|A0A0K9QUE6|A0A0K9QUE6_SPIOL	K12874	pmp000695	Swertiamarin	C09800	0.972326	0.00113814
tr|A0A7C9D830|A0A7C9D830_OPUST	K11968	pmp000695	Swertiamarin	C09800	-0.98611	0.000288067
tr|A0A0K9QRV9|A0A0K9QRV9_SPIOL	K11517	pmp000695	Swertiamarin	C09800	0.966793	0.00163574
tr|A0A803MJQ5|A0A803MJQ5_CHEQI	K10999	pmp000695	Swertiamarin	C09800	0.975285	0.000908732
tr|W6JKE4|W6JKE4_SPIOL	K08916	pmp000695	Swertiamarin	C09800	-0.920548	0.00921805
tr|A0A7C8Z713|A0A7C8Z713_OPUST	K08908	pmp000695	Swertiamarin	C09800	-0.935896	0.00603224
tr|A0A7C9E0X3|A0A7C9E0X3_OPUST	K08081	pmp000695	Swertiamarin	C09800	-0.971453	0.00121073
tr|A0A7C8YRT3|A0A7C8YRT3_OPUST	K07023	pmp000695	Swertiamarin	C09800	-0.979059	0.000653213
tr|A0A0K9RJ72|A0A0K9RJ72_SPIOL	K05929	pmp000695	Swertiamarin	C09800	0.961635	0.00217962
tr|A0A411JSH2|A0A411JSH2_APTCO	K05572	pmp000695	Swertiamarin	C09800	0.965805	0.00173396
tr|A0A803N6J3|A0A803N6J3_CHEQI	K04460	pmp000695	Swertiamarin	C09800	-0.971179	0.001234
tr|A0A803MLR7|A0A803MLR7_CHEQI	K04077	pmp000695	Swertiamarin	C09800	-0.939401	0.00539714
tr|H2DZH6|H2DZH6_9CARY	K03564	pmp000695	Swertiamarin	C09800	-0.968977	0.00142872
tr|A0A7C8Z6M3|A0A7C8Z6M3_OPUST	K03564	pmp000695	Swertiamarin	C09800	-0.940931	0.00513067
tr|A0A7C9DZT0|A0A7C9DZT0_OPUST	K03403	pmp000695	Swertiamarin	C09800	-0.954226	0.003095
tr|A0A0A0USB2|A0A0A0USB2_POROL	K03231	pmp000695	Swertiamarin	C09800	0.921155	0.00907963
tr|A0A803MEP9|A0A803MEP9_CHEQI	K03231	pmp000695	Swertiamarin	C09800	0.97966	0.000616379
tr|A0A803LVN3|A0A803LVN3_CHEQI	K03152	pmp000695	Swertiamarin	C09800	-0.935707	0.00606751
tr|A0A7C9CZG0|A0A7C9CZG0_OPUST	K02941	pmp000695	Swertiamarin	C09800	0.918741	0.00963616
tr|A0A803M6Q1|A0A803M6Q1_CHEQI	K02880	pmp000695	Swertiamarin	C09800	0.958928	0.00249566
tr|A0A7C8ZJR6|A0A7C8ZJR6_OPUST	K02717	pmp000695	Swertiamarin	C09800	0.958733	0.00251928
tr|A0A0K9S3L2|A0A0K9S3L2_SPIOL	K02716	pmp000695	Swertiamarin	C09800	-0.924078	0.00842735
tr|A0A2K9VRX1|A0A2K9VRX1_TETTT	K02707	pmp000695	Swertiamarin	C09800	-0.927612	0.0076704
tr|A0A7U0IUB6|A0A7U0IUB6_9CARY	K02690	pmp000695	Swertiamarin	C09800	0.939754	0.00533504
tr|A0A7C9CTD2|A0A7C9CTD2_OPUST	K02358	pmp000695	Swertiamarin	C09800	-0.934619	0.00627229
tr|A0A803L7X6|A0A803L7X6_CHEQI	K02266	pmp000695	Swertiamarin	C09800	0.958375	0.00256285
tr|Q944C3|Q944C3_SUASA	K01858	pmp000695	Swertiamarin	C09800	-0.960405	0.00232065
tr|A0A803MGV1|A0A803MGV1_CHEQI	K01759	pmp000695	Swertiamarin	C09800	-0.95702	0.00273128
tr|A0A7C8YLX1|A0A7C8YLX1_OPUST	K01711	pmp000695	Swertiamarin	C09800	0.953521	0.00319025
tr|A0A075IYY2|A0A075IYY2_9CARY	K01595	pmp000695	Swertiamarin	C09800	0.971293	0.00122432
tr|A0A803LRP7|A0A803LRP7_CHEQI	K01177	pmp000695	Swertiamarin	C09800	-0.978076	0.000715742
tr|A0A0K9QFY1|A0A0K9QFY1_SPIOL	K01081	pmp000695	Swertiamarin	C09800	-0.973726	0.00102643
tr|A0A803MZ65|A0A803MZ65_CHEQI	K00927	pmp000695	Swertiamarin	C09800	-0.926544	0.0078955
tr|A0A0J8B877|A0A0J8B877_BETVV	K00430	pmp000695	Swertiamarin	C09800	0.934094	0.00637218
tr|A0A803N9A0|A0A803N9A0_CHEQI	K00218	pmp000695	Swertiamarin	C09800	-0.917229	0.00999311
tr|A0A803L1B7|A0A803L1B7_CHEQI	K00036	pmp000695	Swertiamarin	C09800	0.954845	0.0030124
tr|A0A803LN64|A0A803LN64_CHEQI	--	pmp000695	Swertiamarin	C09800	-0.972199	0.00114861
tr|A0A7C8ZDF4|A0A7C8ZDF4_OPUST	--	pmp000695	Swertiamarin	C09800	-0.94967	0.00373597
tr|A0A0K9Q765|A0A0K9Q765_SPIOL	--	pmp000695	Swertiamarin	C09800	-0.930069	0.00716458
tr|Q8L5T3|Q8L5T3_CHEQI	--	pmp000695	Swertiamarin	C09800	0.97199	0.00116589
tr|A0A0J8B6A0|A0A0J8B6A0_BETVV	--	pmp000695	Swertiamarin	C09800	0.972809	0.00109898
sp|P19954|PRSP1_SPIOL	K22943	Hmgn001653	Protocatechualdehyde	C16700	-0.951689	0.00344455
tr|A0A803LW35|A0A803LW35_CHEQI	K22683	Hmgn001653	Protocatechualdehyde	C16700	-0.969569	0.00137496
tr|A0A0K9RL53|A0A0K9RL53_SPIOL	K22683	Hmgn001653	Protocatechualdehyde	C16700	-0.935546	0.00609753
tr|A0A803M0C5|A0A803M0C5_CHEQI	K22133	Hmgn001653	Protocatechualdehyde	C16700	-0.955879	0.0028771
tr|A0A7C9DJX4|A0A7C9DJX4_OPUST	K22074	Hmgn001653	Protocatechualdehyde	C16700	-0.927579	0.00767721
tr|A0A803N1V5|A0A803N1V5_CHEQI	K21594	Hmgn001653	Protocatechualdehyde	C16700	0.923116	0.00863949
tr|A0A7C8ZBI9|A0A7C8ZBI9_OPUST	K20347	Hmgn001653	Protocatechualdehyde	C16700	0.939172	0.00543754
tr|A0A0K9QI95|A0A0K9QI95_SPIOL	K15505	Hmgn001653	Protocatechualdehyde	C16700	-0.940983	0.00512178
tr|A0A0K9R7Z7|A0A0K9R7Z7_SPIOL	K15501	Hmgn001653	Protocatechualdehyde	C16700	-0.942493	0.00486557
tr|A0A7C9DHZ3|A0A7C9DHZ3_OPUST	K14573	Hmgn001653	Protocatechualdehyde	C16700	-0.933736	0.00644096
tr|A0A803KSB6|A0A803KSB6_CHEQI	K14411	Hmgn001653	Protocatechualdehyde	C16700	-0.942294	0.00489882
tr|Q711N4|Q711N4_BETVU	K13199	Hmgn001653	Protocatechualdehyde	C16700	0.931466	0.00688444
tr|A0A7C9D0K3|A0A7C9D0K3_OPUST	K12502	Hmgn001653	Protocatechualdehyde	C16700	-0.997475	9.55296e-06
tr|A0A7C9CRG3|A0A7C9CRG3_OPUST	K11279	Hmgn001653	Protocatechualdehyde	C16700	-0.925847	0.00804408
tr|A0A803MJQ5|A0A803MJQ5_CHEQI	K10999	Hmgn001653	Protocatechualdehyde	C16700	0.945179	0.00442562
tr|A0A803LSE6|A0A803LSE6_CHEQI	K10597	Hmgn001653	Protocatechualdehyde	C16700	0.92397	0.00845102
tr|A0A803MCT4|A0A803MCT4_CHEQI	K09560	Hmgn001653	Protocatechualdehyde	C16700	-0.96201	0.00213742
tr|A0A7C9CLH5|A0A7C9CLH5_OPUST	K09008	Hmgn001653	Protocatechualdehyde	C16700	-0.925344	0.00815225
tr|W6JKE4|W6JKE4_SPIOL	K08916	Hmgn001653	Protocatechualdehyde	C16700	-0.946691	0.00418705
tr|A0A7C8ZHG7|A0A7C8ZHG7_OPUST	K08916	Hmgn001653	Protocatechualdehyde	C16700	0.919955	0.00935447
tr|A0A7C8Z713|A0A7C8Z713_OPUST	K08908	Hmgn001653	Protocatechualdehyde	C16700	-0.925556	0.00810662
tr|A0A803LTK9|A0A803LTK9_CHEQI	K08905	Hmgn001653	Protocatechualdehyde	C16700	-0.968914	0.00143447
tr|A0A7C9E0X3|A0A7C9E0X3_OPUST	K08081	Hmgn001653	Protocatechualdehyde	C16700	-0.971549	0.00120266
tr|A0A803MCM6|A0A803MCM6_CHEQI	K07904	Hmgn001653	Protocatechualdehyde	C16700	-0.924209	0.00839867
tr|A0A1L5JKC1|A0A1L5JKC1_SESPO	K07374	Hmgn001653	Protocatechualdehyde	C16700	0.948404	0.00392453
tr|A0A2I7ZAS4|A0A2I7ZAS4_SESPO	K07151	Hmgn001653	Protocatechualdehyde	C16700	0.94079	0.00515493
tr|A0A7C8YBT3|A0A7C8YBT3_OPUST	K04646	Hmgn001653	Protocatechualdehyde	C16700	0.939007	0.00546673
tr|A0A0K9QRF8|A0A0K9QRF8_SPIOL	K04460	Hmgn001653	Protocatechualdehyde	C16700	0.923246	0.00861077
tr|A0A7C9E3K4|A0A7C9E3K4_OPUST	K03841	Hmgn001653	Protocatechualdehyde	C16700	-0.926981	0.00780302
tr|A0A7C8Z6M3|A0A7C8Z6M3_OPUST	K03564	Hmgn001653	Protocatechualdehyde	C16700	-0.978129	0.000712267
tr|A0A803M8S4|A0A803M8S4_CHEQI	K03564	Hmgn001653	Protocatechualdehyde	C16700	-0.918307	0.00973809
tr|A0A0A0USB2|A0A0A0USB2_POROL	K03231	Hmgn001653	Protocatechualdehyde	C16700	0.941664	0.00500544
tr|A0A803LVN3|A0A803LVN3_CHEQI	K03152	Hmgn001653	Protocatechualdehyde	C16700	-0.925363	0.00814818
tr|A0A7C9CZG0|A0A7C9CZG0_OPUST	K02941	Hmgn001653	Protocatechualdehyde	C16700	0.93041	0.00709555
tr|A0A803MY52|A0A803MY52_CHEQI	K02940	Hmgn001653	Protocatechualdehyde	C16700	0.940329	0.00523477
tr|A0A803M6Q1|A0A803M6Q1_CHEQI	K02880	Hmgn001653	Protocatechualdehyde	C16700	0.939534	0.0053736
tr|A0A411L2Z6|A0A411L2Z6_9CARY	K02874	Hmgn001653	Protocatechualdehyde	C16700	-0.943667	0.00467072
tr|A0A7C8ZJR6|A0A7C8ZJR6_OPUST	K02717	Hmgn001653	Protocatechualdehyde	C16700	0.923818	0.00848456
tr|A0A0K9S3L2|A0A0K9S3L2_SPIOL	K02716	Hmgn001653	Protocatechualdehyde	C16700	-0.974383	0.000975974
tr|A0A7C9DBN2|A0A7C9DBN2_OPUST	K02716	Hmgn001653	Protocatechualdehyde	C16700	0.936537	0.00591355
tr|A0A2K9VRX1|A0A2K9VRX1_TETTT	K02707	Hmgn001653	Protocatechualdehyde	C16700	-0.943002	0.0047806
tr|A0A7U0IUB6|A0A7U0IUB6_9CARY	K02690	Hmgn001653	Protocatechualdehyde	C16700	0.91755	0.0099168
tr|A0A345X0J7|A0A345X0J7_9CARY	K02634	Hmgn001653	Protocatechualdehyde	C16700	-0.937162	0.00579884
tr|A0A1Z1GBG8|A0A1Z1GBG8_9CARY	K02634	Hmgn001653	Protocatechualdehyde	C16700	-0.919276	0.00951144
tr|A0A7C9CTD2|A0A7C9CTD2_OPUST	K02358	Hmgn001653	Protocatechualdehyde	C16700	-0.943605	0.00468092
tr|A0A0K9RYN2|A0A0K9RYN2_SPIOL	K01900	Hmgn001653	Protocatechualdehyde	C16700	-0.918238	0.00975436
tr|A0A803N4I0|A0A803N4I0_CHEQI	K01805	Hmgn001653	Protocatechualdehyde	C16700	-0.931468	0.00688411
tr|A0A803MGV1|A0A803MGV1_CHEQI	K01759	Hmgn001653	Protocatechualdehyde	C16700	-0.975762	0.000874114
tr|A0A7C8YLX1|A0A7C8YLX1_OPUST	K01711	Hmgn001653	Protocatechualdehyde	C16700	0.932905	0.00660158
tr|A0A075IYY2|A0A075IYY2_9CARY	K01595	Hmgn001653	Protocatechualdehyde	C16700	0.958081	0.00259901
tr|A0A0K9QFY1|A0A0K9QFY1_SPIOL	K01081	Hmgn001653	Protocatechualdehyde	C16700	-0.971253	0.00122771
tr|A0A803LYI5|A0A803LYI5_CHEQI	K01051	Hmgn001653	Protocatechualdehyde	C16700	-0.948411	0.00392356
tr|A0A0K9Q9P2|A0A0K9Q9P2_SPIOL	K00975	Hmgn001653	Protocatechualdehyde	C16700	-0.970056	0.00133152
tr|A0A7C8YUC2|A0A7C8YUC2_OPUST	K00789	Hmgn001653	Protocatechualdehyde	C16700	0.920479	0.00923394
tr|A0A0J8B877|A0A0J8B877_BETVV	K00430	Hmgn001653	Protocatechualdehyde	C16700	0.925241	0.00817453
tr|A0A803MJ79|A0A803MJ79_CHEQI	K00284	Hmgn001653	Protocatechualdehyde	C16700	-0.951236	0.00350894
tr|A0A803N9A0|A0A803N9A0_CHEQI	K00218	Hmgn001653	Protocatechualdehyde	C16700	-0.985639	0.00030787
tr|A0A803L1B7|A0A803L1B7_CHEQI	K00036	Hmgn001653	Protocatechualdehyde	C16700	0.926422	0.00792146
tr|A0A803N3S3|A0A803N3S3_CHEQI	K00016	Hmgn001653	Protocatechualdehyde	C16700	0.924118	0.00841871
tr|A0A803LN64|A0A803LN64_CHEQI	--	Hmgn001653	Protocatechualdehyde	C16700	-0.955132	0.00297451
tr|A0A0K9Q6K8|A0A0K9Q6K8_SPIOL	--	Hmgn001653	Protocatechualdehyde	C16700	0.9376	0.0057192
tr|Q8L5T3|Q8L5T3_CHEQI	--	Hmgn001653	Protocatechualdehyde	C16700	0.950938	0.0035516
tr|A0A803L656|A0A803L656_CHEQI	--	Hmgn001653	Protocatechualdehyde	C16700	0.959726	0.00240029
tr|A0A7C9DKA4|A0A7C9DKA4_OPUST	K23998	pme2960	Naringenin chalcone*	C06561	0.939985	0.00529463
tr|A0A7C9AW95|A0A7C9AW95_OPUST	K23872	pme2960	Naringenin chalcone*	C06561	0.940508	0.00520367
sp|P19954|PRSP1_SPIOL	K22943	pme2960	Naringenin chalcone*	C06561	-0.949682	0.00373415
tr|A0A0K9RL53|A0A0K9RL53_SPIOL	K22683	pme2960	Naringenin chalcone*	C06561	-0.986514	0.000271562
tr|A0A803LW35|A0A803LW35_CHEQI	K22683	pme2960	Naringenin chalcone*	C06561	-0.949624	0.00374268
tr|A0A7C9DJX4|A0A7C9DJX4_OPUST	K22074	pme2960	Naringenin chalcone*	C06561	-0.988095	0.000211756
tr|A0A803L8L3|A0A803L8L3_CHEQI	K22068	pme2960	Naringenin chalcone*	C06561	-0.998785	2.21287e-06
tr|A0A0K9QBJ2|A0A0K9QBJ2_SPIOL	K20347	pme2960	Naringenin chalcone*	C06561	0.920825	0.00915485
tr|A0A7C8ZN34|A0A7C8ZN34_OPUST	K20102	pme2960	Naringenin chalcone*	C06561	0.942555	0.00485505
tr|A0A0K9Q8H5|A0A0K9Q8H5_SPIOL	K20043	pme2960	Naringenin chalcone*	C06561	0.974046	0.00100167
tr|A0A0J8B9T6|A0A0J8B9T6_BETVV	K17268	pme2960	Naringenin chalcone*	C06561	0.941093	0.00510283
tr|A0A0K9RK16|A0A0K9RK16_SPIOL	K17263	pme2960	Naringenin chalcone*	C06561	0.933061	0.00657134
tr|A0A7C9DEF3|A0A7C9DEF3_OPUST	K17261	pme2960	Naringenin chalcone*	C06561	0.966519	0.00166267
tr|A0A7C9CK41|A0A7C9CK41_OPUST	K17255	pme2960	Naringenin chalcone*	C06561	0.931457	0.0068863
tr|A0A7C8ZPH8|A0A7C8ZPH8_OPUST	K17086	pme2960	Naringenin chalcone*	C06561	0.934141	0.00636337
tr|A0A0K9QI95|A0A0K9QI95_SPIOL	K15505	pme2960	Naringenin chalcone*	C06561	-0.960595	0.0022985
tr|A0A0K9R7Z7|A0A0K9R7Z7_SPIOL	K15501	pme2960	Naringenin chalcone*	C06561	-0.992671	8.03825e-05
tr|A0A7C9AWE2|A0A7C9AWE2_OPUST	K15305	pme2960	Naringenin chalcone*	C06561	-0.98153	0.000508562
tr|A0A7C8ZUK7|A0A7C8ZUK7_OPUST	K15040	pme2960	Naringenin chalcone*	C06561	0.979607	0.000619543
tr|A0A7C9DHZ3|A0A7C9DHZ3_OPUST	K14573	pme2960	Naringenin chalcone*	C06561	-0.928775	0.00742883
tr|A0A7C8ZBU8|A0A7C8ZBU8_OPUST	K14512	pme2960	Naringenin chalcone*	C06561	0.962273	0.00210814
tr|A0A803KZ82|A0A803KZ82_CHEQI	K14500	pme2960	Naringenin chalcone*	C06561	0.969753	0.00135847
tr|A0A803LQ24|A0A803LQ24_CHEQI	K14411	pme2960	Naringenin chalcone*	C06561	0.970219	0.00131714
tr|A0A7C9A5E2|A0A7C9A5E2_OPUST	K14411	pme2960	Naringenin chalcone*	C06561	0.972112	0.00115574
tr|A0A7C9DKS1|A0A7C9DKS1_OPUST	K14319	pme2960	Naringenin chalcone*	C06561	-0.925682	0.00807956
tr|A0A0K9QGC4|A0A0K9QGC4_SPIOL	K14290	pme2960	Naringenin chalcone*	C06561	0.943436	0.00470871
tr|A0A803LWU0|A0A803LWU0_CHEQI	K13679	pme2960	Naringenin chalcone*	C06561	-0.957841	0.0026286
tr|A0A7C9EW54|A0A7C9EW54_OPUST	K13435	pme2960	Naringenin chalcone*	C06561	0.942418	0.00487799
tr|A0A7C9ERS5|A0A7C9ERS5_OPUST	K13415	pme2960	Naringenin chalcone*	C06561	-0.92151	0.00899928
tr|A0A7C9D457|A0A7C9D457_OPUST	K13412	pme2960	Naringenin chalcone*	C06561	0.927176	0.00776197
tr|Q711N4|Q711N4_BETVU	K13199	pme2960	Naringenin chalcone*	C06561	0.983196	0.000421175
tr|A0A803MCR0|A0A803MCR0_CHEQI	K12392	pme2960	Naringenin chalcone*	C06561	0.987112	0.000248067
tr|A0A7C9FG71|A0A7C9FG71_OPUST	K12385	pme2960	Naringenin chalcone*	C06561	0.94411	0.00459829
tr|A0A803LD91|A0A803LD91_CHEQI	K12309	pme2960	Naringenin chalcone*	C06561	-0.963743	0.00194806
tr|A0A7C9DA47|A0A7C9DA47_OPUST	K11518	pme2960	Naringenin chalcone*	C06561	0.946883	0.00415717
tr|A0A0K9S0E7|A0A0K9S0E7_SPIOL	K11087	pme2960	Naringenin chalcone*	C06561	0.989686	0.000159018
tr|A0A0K9R013|A0A0K9R013_SPIOL	K10999	pme2960	Naringenin chalcone*	C06561	0.964223	0.00189712
tr|A0A803LSE6|A0A803LSE6_CHEQI	K10597	pme2960	Naringenin chalcone*	C06561	0.930701	0.00703718
tr|P92920|P92920_AGRGI	K10534	pme2960	Naringenin chalcone*	C06561	0.974832	0.000942204
tr|A0A1L5JKA9|A0A1L5JKA9_SESPO	K10355	pme2960	Naringenin chalcone*	C06561	-0.963885	0.00193284
tr|A0A7C9CG23|A0A7C9CG23_OPUST	K09838	pme2960	Naringenin chalcone*	C06561	-0.984986	0.000336438
tr|A0A803MCT4|A0A803MCT4_CHEQI	K09560	pme2960	Naringenin chalcone*	C06561	-0.979183	0.000645485
tr|A0A803LR70|A0A803LR70_CHEQI	K09493	pme2960	Naringenin chalcone*	C06561	-0.923284	0.00860219
tr|W6JKE4|W6JKE4_SPIOL	K08916	pme2960	Naringenin chalcone*	C06561	-0.987693	0.000226262
tr|A0A7C8ZHG7|A0A7C8ZHG7_OPUST	K08916	pme2960	Naringenin chalcone*	C06561	0.98438	0.000364091
tr|A0A803MH58|A0A803MH58_CHEQI	K08914	pme2960	Naringenin chalcone*	C06561	-0.938075	0.00563329
tr|A0A7C8Z713|A0A7C8Z713_OPUST	K08908	pme2960	Naringenin chalcone*	C06561	-0.951669	0.00344744
tr|A0A7C9E0X3|A0A7C9E0X3_OPUST	K08081	pme2960	Naringenin chalcone*	C06561	-0.922378	0.00880389
tr|A0A0J8BPU7|A0A0J8BPU7_BETVV	K07904	pme2960	Naringenin chalcone*	C06561	0.976385	0.000829894
tr|A0A0K9QJF3|A0A0K9QJF3_SPIOL	K07300	pme2960	Naringenin chalcone*	C06561	0.966985	0.00161703
tr|A0A2I7ZAS4|A0A2I7ZAS4_SESPO	K07151	pme2960	Naringenin chalcone*	C06561	0.951403	0.00348515
tr|A0A0J8BBQ5|A0A0J8BBQ5_BETVV	K06630	pme2960	Naringenin chalcone*	C06561	-0.978828	0.000667656
sp|Q41348|PDX1_STELP	K06215	pme2960	Naringenin chalcone*	C06561	-0.980785	0.000550269
tr|A0A0K9RJ72|A0A0K9RJ72_SPIOL	K05929	pme2960	Naringenin chalcone*	C06561	0.962195	0.00211686
tr|A0A7C9DL51|A0A7C9DL51_OPUST	K05610	pme2960	Naringenin chalcone*	C06561	-0.922176	0.00884927
tr|A0A0J8BDJ6|A0A0J8BDJ6_BETVV	K05275	pme2960	Naringenin chalcone*	C06561	0.978239	0.000705185
tr|H9BQP7|H9BQP7_SUASA	K04565	pme2960	Naringenin chalcone*	C06561	0.941854	0.00497311
tr|A0A7C8ZWU0|A0A7C8ZWU0_OPUST	K04564	pme2960	Naringenin chalcone*	C06561	-0.920281	0.00927931
tr|A0A7C9ABG4|A0A7C9ABG4_OPUST	K04077	pme2960	Naringenin chalcone*	C06561	-0.949846	0.00371013
tr|A0A803LI25|A0A803LI25_CHEQI	K03946	pme2960	Naringenin chalcone*	C06561	-0.985544	0.000311967
tr|T1DFE7|T1DFE7_SILLA	K03937	pme2960	Naringenin chalcone*	C06561	-0.95913	0.00247139
tr|A0A7C9D8G2|A0A7C9D8G2_OPUST	K03860	pme2960	Naringenin chalcone*	C06561	-0.986445	0.000274347
tr|A0A7C9E3K4|A0A7C9E3K4_OPUST	K03841	pme2960	Naringenin chalcone*	C06561	-0.984736	0.000347711
tr|A0A0K9S1N9|A0A0K9S1N9_SPIOL	K03768	pme2960	Naringenin chalcone*	C06561	0.961919	0.00214769
tr|A0A803LSG5|A0A803LSG5_CHEQI	K03695	pme2960	Naringenin chalcone*	C06561	0.974317	0.000980918
tr|A0A7C9DJB4|A0A7C9DJB4_OPUST	K03686	pme2960	Naringenin chalcone*	C06561	-0.969089	0.00141847
tr|A0A7C8Z6M3|A0A7C8Z6M3_OPUST	K03564	pme2960	Naringenin chalcone*	C06561	-0.964088	0.00191133
tr|A0A0K9RUN1|A0A0K9RUN1_SPIOL	K03404	pme2960	Naringenin chalcone*	C06561	-0.954021	0.00312253
tr|A0A7C9DZT0|A0A7C9DZT0_OPUST	K03403	pme2960	Naringenin chalcone*	C06561	-0.966214	0.00169292
tr|A0A0A0USB2|A0A0A0USB2_POROL	K03231	pme2960	Naringenin chalcone*	C06561	0.933843	0.00642037
tr|A0A803LVN3|A0A803LVN3_CHEQI	K03152	pme2960	Naringenin chalcone*	C06561	-0.939604	0.00536144
tr|A0A0K9RIQ4|A0A0K9RIQ4_SPIOL	K03017	pme2960	Naringenin chalcone*	C06561	-0.981014	0.0005373
tr|A0A7C9DB57|A0A7C9DB57_OPUST	K02975	pme2960	Naringenin chalcone*	C06561	0.991353	0.000111834
tr|A0A7C8ZTW9|A0A7C8ZTW9_OPUST	K02974	pme2960	Naringenin chalcone*	C06561	0.98658	0.000268916
tr|A0A7C9ELL3|A0A7C9ELL3_OPUST	K02962	pme2960	Naringenin chalcone*	C06561	0.937157	0.00579978
tr|Q1H8R1|Q1H8R1_OXYRB	K02949	pme2960	Naringenin chalcone*	C06561	-0.956355	0.0028157
tr|A0A7C9CZG0|A0A7C9CZG0_OPUST	K02941	pme2960	Naringenin chalcone*	C06561	0.967138	0.00160213
tr|A0A803MY52|A0A803MY52_CHEQI	K02940	pme2960	Naringenin chalcone*	C06561	0.935601	0.00608735
tr|A0A0J8BDD7|A0A0J8BDD7_BETVV	K02937	pme2960	Naringenin chalcone*	C06561	0.935336	0.00613704
tr|A0A0K9RT21|A0A0K9RT21_SPIOL	K02936	pme2960	Naringenin chalcone*	C06561	0.995076	3.63152e-05
tr|A0A803L441|A0A803L441_CHEQI	K02923	pme2960	Naringenin chalcone*	C06561	0.986405	0.000275963
tr|A0A803MV55|A0A803MV55_CHEQI	K02918	pme2960	Naringenin chalcone*	C06561	0.922639	0.00874568
tr|A0A7C9EW13|A0A7C9EW13_OPUST	K02896	pme2960	Naringenin chalcone*	C06561	0.991805	0.000100455
tr|A0A803M6Q1|A0A803M6Q1_CHEQI	K02880	pme2960	Naringenin chalcone*	C06561	0.968963	0.00143
tr|A0A411L2Z6|A0A411L2Z6_9CARY	K02874	pme2960	Naringenin chalcone*	C06561	-0.982076	0.000479002
tr|A0A803ML79|A0A803ML79_CHEQI	K02735	pme2960	Naringenin chalcone*	C06561	0.922	0.00888875
tr|A0A7C9DBN2|A0A7C9DBN2_OPUST	K02716	pme2960	Naringenin chalcone*	C06561	0.935724	0.00606437
tr|A0A2K9VRX1|A0A2K9VRX1_TETTT	K02707	pme2960	Naringenin chalcone*	C06561	-0.98597	0.000293883
tr|A0A1Z1GBG8|A0A1Z1GBG8_9CARY	K02634	pme2960	Naringenin chalcone*	C06561	-0.993153	7.0166e-05
tr|A0A345X0J7|A0A345X0J7_9CARY	K02634	pme2960	Naringenin chalcone*	C06561	-0.975378	0.000901925
tr|A0A803ML11|A0A803ML11_CHEQI	K02434	pme2960	Naringenin chalcone*	C06561	-0.938852	0.00549432
tr|A0A7C9CTD2|A0A7C9CTD2_OPUST	K02358	pme2960	Naringenin chalcone*	C06561	-0.959998	0.00236823
tr|A0A803L7X6|A0A803L7X6_CHEQI	K02266	pme2960	Naringenin chalcone*	C06561	0.942998	0.00478131
tr|A0A0K9RWS8|A0A0K9RWS8_SPIOL	K02148	pme2960	Naringenin chalcone*	C06561	0.932637	0.00665378
tr|D0QLH0|D0QLH0_9CARY	K02132	pme2960	Naringenin chalcone*	C06561	-0.988797	0.000187549
tr|A0A411JW26|A0A411JW26_PORGR	K02109	pme2960	Naringenin chalcone*	C06561	-0.95365	0.00317269
tr|B0LNK4|B0LNK4_9CARY	K01963	pme2960	Naringenin chalcone*	C06561	0.990759	0.000127697
tr|A0A0K9RYN2|A0A0K9RYN2_SPIOL	K01900	pme2960	Naringenin chalcone*	C06561	-0.976345	0.000832724
tr|A0A803M7P4|A0A803M7P4_CHEQI	K01875	pme2960	Naringenin chalcone*	C06561	0.983842	0.00038952
tr|A0A0K9RW03|A0A0K9RW03_SPIOL	K01853	pme2960	Naringenin chalcone*	C06561	0.985805	0.0003008
tr|A0A803N4I0|A0A803N4I0_CHEQI	K01805	pme2960	Naringenin chalcone*	C06561	-0.983987	0.000382589
tr|A0A7C9A657|A0A7C9A657_OPUST	K01805	pme2960	Naringenin chalcone*	C06561	0.95496	0.00299723
tr|A0A7C9DEB0|A0A7C9DEB0_OPUST	K01648	pme2960	Naringenin chalcone*	C06561	-0.97728	0.000768401
tr|A0A346M6S3|A0A346M6S3_HYLUD	K01595	pme2960	Naringenin chalcone*	C06561	0.920532	0.00922178
tr|A0A075IYY2|A0A075IYY2_9CARY	K01595	pme2960	Naringenin chalcone*	C06561	0.938371	0.00558022
tr|A0A0K9QGK5|A0A0K9QGK5_SPIOL	K01183	pme2960	Naringenin chalcone*	C06561	-0.965344	0.00178075
tr|O64983|O64983_SPIOL	K01103	pme2960	Naringenin chalcone*	C06561	-0.985016	0.000335114
tr|A0A803LYI5|A0A803LYI5_CHEQI	K01051	pme2960	Naringenin chalcone*	C06561	-0.973631	0.00103379
tr|A0A7C8YBM1|A0A7C8YBM1_OPUST	K00968	pme2960	Naringenin chalcone*	C06561	0.935909	0.00602988
tr|A0A0J8BDJ4|A0A0J8BDJ4_BETVV	K00963	pme2960	Naringenin chalcone*	C06561	0.943254	0.00473881
tr|A0A7C9CWF8|A0A7C9CWF8_OPUST	K00814	pme2960	Naringenin chalcone*	C06561	-0.985215	0.000326283
tr|A0A7C8YUC2|A0A7C8YUC2_OPUST	K00789	pme2960	Naringenin chalcone*	C06561	0.989337	0.000169947
tr|A0A0K9QSB6|A0A0K9QSB6_SPIOL	K00609	pme2960	Naringenin chalcone*	C06561	-0.948837	0.00385947
tr|A0A803KWG0|A0A803KWG0_CHEQI	K00475	pme2960	Naringenin chalcone*	C06561	0.948802	0.00386474
tr|A0A0J8B877|A0A0J8B877_BETVV	K00430	pme2960	Naringenin chalcone*	C06561	0.96182	0.00215878
tr|A0A0K9RMQ4|A0A0K9RMQ4_SPIOL	K00345	pme2960	Naringenin chalcone*	C06561	0.963976	0.00192317
tr|A0A803LSZ8|A0A803LSZ8_CHEQI	K00284	pme2960	Naringenin chalcone*	C06561	-0.976232	0.000840646
tr|A0A803MJ79|A0A803MJ79_CHEQI	K00284	pme2960	Naringenin chalcone*	C06561	-0.938291	0.00559458
sp|P17878|G3PC_MESCR	K00134	pme2960	Naringenin chalcone*	C06561	-0.942855	0.00480507
tr|S5M7R0|S5M7R0_9CARY	K00134	pme2960	Naringenin chalcone*	C06561	0.957465	0.0026754
tr|A0A7C8YP21|A0A7C8YP21_OPUST	K00099	pme2960	Naringenin chalcone*	C06561	0.936962	0.00583539
tr|A0A0K9RZW6|A0A0K9RZW6_SPIOL	K00099	pme2960	Naringenin chalcone*	C06561	0.963752	0.00194705
tr|A0A0K9QYI9|A0A0K9QYI9_SPIOL	K00058	pme2960	Naringenin chalcone*	C06561	0.944391	0.00455254
tr|A0A803L1B7|A0A803L1B7_CHEQI	K00036	pme2960	Naringenin chalcone*	C06561	0.93277	0.00662794
tr|A0A7C9CKP1|A0A7C9CKP1_OPUST	K00033	pme2960	Naringenin chalcone*	C06561	0.947011	0.00413729
tr|A0A803LWD9|A0A803LWD9_CHEQI	K00033	pme2960	Naringenin chalcone*	C06561	0.947312	0.00409084
tr|A0A803N3S3|A0A803N3S3_CHEQI	K00016	pme2960	Naringenin chalcone*	C06561	0.985651	0.000307374
tr|A0A0K9Q765|A0A0K9Q765_SPIOL	--	pme2960	Naringenin chalcone*	C06561	-0.935208	0.00616091
tr|A0A803LN64|A0A803LN64_CHEQI	--	pme2960	Naringenin chalcone*	C06561	-0.921479	0.00900629
tr|A0A0K9RW14|A0A0K9RW14_SPIOL	--	pme2960	Naringenin chalcone*	C06561	0.942975	0.00478505
tr|A0A803KY19|A0A803KY19_CHEQI	--	pme2960	Naringenin chalcone*	C06561	0.94912	0.00381728
tr|Q8L5T3|Q8L5T3_CHEQI	--	pme2960	Naringenin chalcone*	C06561	0.961255	0.00222274
tr|A0A7C9AMW8|A0A7C9AMW8_OPUST	--	pme2960	Naringenin chalcone*	C06561	0.967837	0.00153506
tr|A0A0K9Q6K8|A0A0K9Q6K8_SPIOL	--	pme2960	Naringenin chalcone*	C06561	0.989454	0.000166236
tr|A0A7C9DKA4|A0A7C9DKA4_OPUST	K23998	mws1179	Naringenin-7-O-glucoside (Prunin)	C09099	0.945181	0.00442525
tr|A0A7C9AW95|A0A7C9AW95_OPUST	K23872	mws1179	Naringenin-7-O-glucoside (Prunin)	C09099	0.946218	0.00426102
sp|P19954|PRSP1_SPIOL	K22943	mws1179	Naringenin-7-O-glucoside (Prunin)	C09099	-0.972751	0.00110365
tr|A0A0K9RL53|A0A0K9RL53_SPIOL	K22683	mws1179	Naringenin-7-O-glucoside (Prunin)	C09099	-0.994876	3.93102e-05
tr|A0A803LW35|A0A803LW35_CHEQI	K22683	mws1179	Naringenin-7-O-glucoside (Prunin)	C09099	-0.990757	0.000127768
tr|A0A803M0C5|A0A803M0C5_CHEQI	K22133	mws1179	Naringenin-7-O-glucoside (Prunin)	C09099	-0.937877	0.00566902
tr|A0A7C9DJX4|A0A7C9DJX4_OPUST	K22074	mws1179	Naringenin-7-O-glucoside (Prunin)	C09099	-0.988784	0.000187989
tr|A0A803L8L3|A0A803L8L3_CHEQI	K22068	mws1179	Naringenin-7-O-glucoside (Prunin)	C09099	-0.971427	0.00121296
tr|A0A803N1V5|A0A803N1V5_CHEQI	K21594	mws1179	Naringenin-7-O-glucoside (Prunin)	C09099	0.93967	0.0053497
tr|A0A3G4R8L8|A0A3G4R8L8_9CARY	K21568	mws1179	Naringenin-7-O-glucoside (Prunin)	C09099	-0.937571	0.00572433
tr|A0A7C8ZBI9|A0A7C8ZBI9_OPUST	K20347	mws1179	Naringenin-7-O-glucoside (Prunin)	C09099	0.972304	0.00113994
tr|A0A7C8ZN34|A0A7C8ZN34_OPUST	K20102	mws1179	Naringenin-7-O-glucoside (Prunin)	C09099	0.926991	0.00780094
tr|A0A0K9Q8H5|A0A0K9Q8H5_SPIOL	K20043	mws1179	Naringenin-7-O-glucoside (Prunin)	C09099	0.97332	0.00105824
tr|A0A0J8B9T6|A0A0J8B9T6_BETVV	K17268	mws1179	Naringenin-7-O-glucoside (Prunin)	C09099	0.96652	0.00166265
tr|A0A0K9RK16|A0A0K9RK16_SPIOL	K17263	mws1179	Naringenin-7-O-glucoside (Prunin)	C09099	0.919005	0.00957468
tr|A0A0K9QI95|A0A0K9QI95_SPIOL	K15505	mws1179	Naringenin-7-O-glucoside (Prunin)	C09099	-0.981247	0.000524203
tr|A0A0K9R7Z7|A0A0K9R7Z7_SPIOL	K15501	mws1179	Naringenin-7-O-glucoside (Prunin)	C09099	-0.994446	4.61824e-05
tr|A0A7C9AWE2|A0A7C9AWE2_OPUST	K15305	mws1179	Naringenin-7-O-glucoside (Prunin)	C09099	-0.927317	0.00773232
tr|A0A7C8ZUK7|A0A7C8ZUK7_OPUST	K15040	mws1179	Naringenin-7-O-glucoside (Prunin)	C09099	0.953847	0.00314595
tr|A0A803LI84|A0A803LI84_CHEQI	K15030	mws1179	Naringenin-7-O-glucoside (Prunin)	C09099	0.923351	0.00858752
tr|A0A7C9FD32|A0A7C9FD32_OPUST	K15029	mws1179	Naringenin-7-O-glucoside (Prunin)	C09099	0.939624	0.00535786
tr|A0A7C9DHZ3|A0A7C9DHZ3_OPUST	K14573	mws1179	Naringenin-7-O-glucoside (Prunin)	C09099	-0.975373	0.000902267
tr|A0A803KZ82|A0A803KZ82_CHEQI	K14500	mws1179	Naringenin-7-O-glucoside (Prunin)	C09099	0.919609	0.00943419
tr|A0A803KSB6|A0A803KSB6_CHEQI	K14411	mws1179	Naringenin-7-O-glucoside (Prunin)	C09099	-0.944588	0.00452064
tr|A0A803LQ24|A0A803LQ24_CHEQI	K14411	mws1179	Naringenin-7-O-glucoside (Prunin)	C09099	0.922959	0.00867435
tr|A0A7C9A5E2|A0A7C9A5E2_OPUST	K14411	mws1179	Naringenin-7-O-glucoside (Prunin)	C09099	0.94229	0.00489951
tr|A0A7C9DKS1|A0A7C9DKS1_OPUST	K14319	mws1179	Naringenin-7-O-glucoside (Prunin)	C09099	-0.944506	0.00453388
tr|A0A0K9QGC4|A0A0K9QGC4_SPIOL	K14290	mws1179	Naringenin-7-O-glucoside (Prunin)	C09099	0.931851	0.0068082
tr|A0A803LWU0|A0A803LWU0_CHEQI	K13679	mws1179	Naringenin-7-O-glucoside (Prunin)	C09099	-0.957888	0.00262285
tr|Q711N4|Q711N4_BETVU	K13199	mws1179	Naringenin-7-O-glucoside (Prunin)	C09099	0.987005	0.000252214
tr|A0A7C8Z3S0|A0A7C8Z3S0_OPUST	K13126	mws1179	Naringenin-7-O-glucoside (Prunin)	C09099	-0.932936	0.00659552
tr|O04684|O04684_MESCR	K13126	mws1179	Naringenin-7-O-glucoside (Prunin)	C09099	0.935378	0.00612902
tr|A0A7C9D0K3|A0A7C9D0K3_OPUST	K12502	mws1179	Naringenin-7-O-glucoside (Prunin)	C09099	-0.952098	0.00338691
tr|A0A803MCR0|A0A803MCR0_CHEQI	K12392	mws1179	Naringenin-7-O-glucoside (Prunin)	C09099	0.945326	0.00440208
tr|A0A803LD91|A0A803LD91_CHEQI	K12309	mws1179	Naringenin-7-O-glucoside (Prunin)	C09099	-0.937628	0.0057141
tr|A0A7C9DA47|A0A7C9DA47_OPUST	K11518	mws1179	Naringenin-7-O-glucoside (Prunin)	C09099	0.943731	0.00466019
tr|A0A0K9QRV9|A0A0K9QRV9_SPIOL	K11517	mws1179	Naringenin-7-O-glucoside (Prunin)	C09099	0.931834	0.00681157
tr|A0A7C9CRG3|A0A7C9CRG3_OPUST	K11279	mws1179	Naringenin-7-O-glucoside (Prunin)	C09099	-0.919595	0.00943743
tr|A0A0K9S0E7|A0A0K9S0E7_SPIOL	K11087	mws1179	Naringenin-7-O-glucoside (Prunin)	C09099	0.962976	0.00203079
tr|A0A0K9R013|A0A0K9R013_SPIOL	K10999	mws1179	Naringenin-7-O-glucoside (Prunin)	C09099	0.91899	0.00957805
tr|A0A803MJQ5|A0A803MJQ5_CHEQI	K10999	mws1179	Naringenin-7-O-glucoside (Prunin)	C09099	0.94669	0.00418714
tr|A0A803LSE6|A0A803LSE6_CHEQI	K10597	mws1179	Naringenin-7-O-glucoside (Prunin)	C09099	0.920193	0.00929954
tr|P92920|P92920_AGRGI	K10534	mws1179	Naringenin-7-O-glucoside (Prunin)	C09099	0.951129	0.0035242
tr|A0A1L5JKA9|A0A1L5JKA9_SESPO	K10355	mws1179	Naringenin-7-O-glucoside (Prunin)	C09099	-0.917974	0.00981647
tr|A0A7C9CG23|A0A7C9CG23_OPUST	K09838	mws1179	Naringenin-7-O-glucoside (Prunin)	C09099	-0.945964	0.00430093
tr|A0A803MCT4|A0A803MCT4_CHEQI	K09560	mws1179	Naringenin-7-O-glucoside (Prunin)	C09099	-0.985287	0.000323115
tr|A0A7C9CLH5|A0A7C9CLH5_OPUST	K09008	mws1179	Naringenin-7-O-glucoside (Prunin)	C09099	-0.951812	0.00342717
tr|W6JKE4|W6JKE4_SPIOL	K08916	mws1179	Naringenin-7-O-glucoside (Prunin)	C09099	-0.996366	1.97838e-05
tr|A0A7C8ZHG7|A0A7C8ZHG7_OPUST	K08916	mws1179	Naringenin-7-O-glucoside (Prunin)	C09099	0.985997	0.000292755
tr|A0A803MH58|A0A803MH58_CHEQI	K08914	mws1179	Naringenin-7-O-glucoside (Prunin)	C09099	-0.951374	0.00348926
tr|A0A7C8Z713|A0A7C8Z713_OPUST	K08908	mws1179	Naringenin-7-O-glucoside (Prunin)	C09099	-0.983142	0.000423915
tr|A0A803LTK9|A0A803LTK9_CHEQI	K08905	mws1179	Naringenin-7-O-glucoside (Prunin)	C09099	-0.941662	0.00500572
tr|A0A7C9E0X3|A0A7C9E0X3_OPUST	K08081	mws1179	Naringenin-7-O-glucoside (Prunin)	C09099	-0.9802	0.000584191
tr|A0A0K9R7I2|A0A0K9R7I2_SPIOL	K07904	mws1179	Naringenin-7-O-glucoside (Prunin)	C09099	-0.946784	0.00417263
tr|A0A1L5JKC1|A0A1L5JKC1_SESPO	K07374	mws1179	Naringenin-7-O-glucoside (Prunin)	C09099	0.940899	0.00513612
tr|A0A0K9QJF3|A0A0K9QJF3_SPIOL	K07300	mws1179	Naringenin-7-O-glucoside (Prunin)	C09099	0.932579	0.00666522
tr|A0A2I7ZAS4|A0A2I7ZAS4_SESPO	K07151	mws1179	Naringenin-7-O-glucoside (Prunin)	C09099	0.96068	0.00228865
tr|A0A0J8BBQ5|A0A0J8BBQ5_BETVV	K06630	mws1179	Naringenin-7-O-glucoside (Prunin)	C09099	-0.937394	0.00575657
sp|Q41348|PDX1_STELP	K06215	mws1179	Naringenin-7-O-glucoside (Prunin)	C09099	-0.951198	0.0035144
tr|A0A0K9RJ72|A0A0K9RJ72_SPIOL	K05929	mws1179	Naringenin-7-O-glucoside (Prunin)	C09099	0.972321	0.00113858
tr|A0A7C9DL51|A0A7C9DL51_OPUST	K05610	mws1179	Naringenin-7-O-glucoside (Prunin)	C09099	-0.947956	0.00399242
tr|A0A411JSH2|A0A411JSH2_APTCO	K05572	mws1179	Naringenin-7-O-glucoside (Prunin)	C09099	0.933333	0.00651849
tr|A0A0J8BDJ6|A0A0J8BDJ6_BETVV	K05275	mws1179	Naringenin-7-O-glucoside (Prunin)	C09099	0.940918	0.00513294
tr|A0A7C8YBT3|A0A7C8YBT3_OPUST	K04646	mws1179	Naringenin-7-O-glucoside (Prunin)	C09099	0.948229	0.00395094
tr|H9BQP7|H9BQP7_SUASA	K04565	mws1179	Naringenin-7-O-glucoside (Prunin)	C09099	0.939903	0.00530896
tr|A0A7C9ABG4|A0A7C9ABG4_OPUST	K04077	mws1179	Naringenin-7-O-glucoside (Prunin)	C09099	-0.919684	0.0094169
tr|A0A803LI25|A0A803LI25_CHEQI	K03946	mws1179	Naringenin-7-O-glucoside (Prunin)	C09099	-0.935209	0.00616074
tr|T1DFE7|T1DFE7_SILLA	K03937	mws1179	Naringenin-7-O-glucoside (Prunin)	C09099	-0.919221	0.00952436
tr|A0A7C9D8G2|A0A7C9D8G2_OPUST	K03860	mws1179	Naringenin-7-O-glucoside (Prunin)	C09099	-0.980496	0.000566881
tr|A0A7C9E3K4|A0A7C9E3K4_OPUST	K03841	mws1179	Naringenin-7-O-glucoside (Prunin)	C09099	-0.990444	0.000136535
tr|A0A0K9S1N9|A0A0K9S1N9_SPIOL	K03768	mws1179	Naringenin-7-O-glucoside (Prunin)	C09099	0.961825	0.00215822
tr|A0A803LSG5|A0A803LSG5_CHEQI	K03695	mws1179	Naringenin-7-O-glucoside (Prunin)	C09099	0.925056	0.00821436
tr|A0A7C9DJB4|A0A7C9DJB4_OPUST	K03686	mws1179	Naringenin-7-O-glucoside (Prunin)	C09099	-0.960068	0.00236002
tr|A0A7C8Z6M3|A0A7C8Z6M3_OPUST	K03564	mws1179	Naringenin-7-O-glucoside (Prunin)	C09099	-0.991492	0.000108267
tr|H2DZH6|H2DZH6_9CARY	K03564	mws1179	Naringenin-7-O-glucoside (Prunin)	C09099	-0.946652	0.00419308
tr|A0A0K9RUN1|A0A0K9RUN1_SPIOL	K03404	mws1179	Naringenin-7-O-glucoside (Prunin)	C09099	-0.932999	0.00658325
tr|A0A7C9DZT0|A0A7C9DZT0_OPUST	K03403	mws1179	Naringenin-7-O-glucoside (Prunin)	C09099	-0.973498	0.00104419
tr|A0A1B2LUN9|A0A1B2LUN9_9CARY	K03267	mws1179	Naringenin-7-O-glucoside (Prunin)	C09099	-0.952779	0.00329215
tr|A0A803MEP9|A0A803MEP9_CHEQI	K03231	mws1179	Naringenin-7-O-glucoside (Prunin)	C09099	0.941511	0.00503146
tr|A0A0A0USB2|A0A0A0USB2_POROL	K03231	mws1179	Naringenin-7-O-glucoside (Prunin)	C09099	0.946709	0.00418428
tr|A0A803LVN3|A0A803LVN3_CHEQI	K03152	mws1179	Naringenin-7-O-glucoside (Prunin)	C09099	-0.97917	0.000646289
tr|A0A0K9RIQ4|A0A0K9RIQ4_SPIOL	K03017	mws1179	Naringenin-7-O-glucoside (Prunin)	C09099	-0.972119	0.00115518
tr|A0A7C9DB57|A0A7C9DB57_OPUST	K02975	mws1179	Naringenin-7-O-glucoside (Prunin)	C09099	0.945253	0.00441384
tr|A0A7C8ZTW9|A0A7C8ZTW9_OPUST	K02974	mws1179	Naringenin-7-O-glucoside (Prunin)	C09099	0.93468	0.00626078
tr|A0A7C9ELL3|A0A7C9ELL3_OPUST	K02962	mws1179	Naringenin-7-O-glucoside (Prunin)	C09099	0.942243	0.00490749
tr|Q1H8R1|Q1H8R1_OXYRB	K02949	mws1179	Naringenin-7-O-glucoside (Prunin)	C09099	-0.948694	0.00388092
tr|A0A7C9CZG0|A0A7C9CZG0_OPUST	K02941	mws1179	Naringenin-7-O-glucoside (Prunin)	C09099	0.966612	0.00165355
tr|A0A803MY52|A0A803MY52_CHEQI	K02940	mws1179	Naringenin-7-O-glucoside (Prunin)	C09099	0.976474	0.000823714
tr|A0A0K9RT21|A0A0K9RT21_SPIOL	K02936	mws1179	Naringenin-7-O-glucoside (Prunin)	C09099	0.965263	0.00178904
tr|A0A803L441|A0A803L441_CHEQI	K02923	mws1179	Naringenin-7-O-glucoside (Prunin)	C09099	0.944036	0.00461027
tr|A0A7C9EW13|A0A7C9EW13_OPUST	K02896	mws1179	Naringenin-7-O-glucoside (Prunin)	C09099	0.967224	0.00159382
tr|A0A803M6Q1|A0A803M6Q1_CHEQI	K02880	mws1179	Naringenin-7-O-glucoside (Prunin)	C09099	0.983362	0.000412922
tr|A0A411L2Z6|A0A411L2Z6_9CARY	K02874	mws1179	Naringenin-7-O-glucoside (Prunin)	C09099	-0.982559	0.000453638
tr|A0A7C8ZUY5|A0A7C8ZUY5_OPUST	K02736	mws1179	Naringenin-7-O-glucoside (Prunin)	C09099	-0.936081	0.00599794
tr|A0A0K9QP82|A0A0K9QP82_SPIOL	K02727	mws1179	Naringenin-7-O-glucoside (Prunin)	C09099	-0.954965	0.0029966
tr|A0A7C8ZJR6|A0A7C8ZJR6_OPUST	K02717	mws1179	Naringenin-7-O-glucoside (Prunin)	C09099	0.950593	0.00360128
tr|A0A0K9S3L2|A0A0K9S3L2_SPIOL	K02716	mws1179	Naringenin-7-O-glucoside (Prunin)	C09099	-0.964078	0.00191243
tr|A0A7C9DBN2|A0A7C9DBN2_OPUST	K02716	mws1179	Naringenin-7-O-glucoside (Prunin)	C09099	0.948788	0.00386685
tr|A0A2K9VRX1|A0A2K9VRX1_TETTT	K02707	mws1179	Naringenin-7-O-glucoside (Prunin)	C09099	-0.990313	0.000140315
tr|A0A7U0IUB6|A0A7U0IUB6_9CARY	K02690	mws1179	Naringenin-7-O-glucoside (Prunin)	C09099	0.926266	0.00795469
tr|A0A1Z1GBG8|A0A1Z1GBG8_9CARY	K02634	mws1179	Naringenin-7-O-glucoside (Prunin)	C09099	-0.986129	0.00028729
tr|A0A345X0J7|A0A345X0J7_9CARY	K02634	mws1179	Naringenin-7-O-glucoside (Prunin)	C09099	-0.982548	0.000454216
tr|A0A7C9CTD2|A0A7C9CTD2_OPUST	K02358	mws1179	Naringenin-7-O-glucoside (Prunin)	C09099	-0.987127	0.000247502
tr|A0A803L7X6|A0A803L7X6_CHEQI	K02266	mws1179	Naringenin-7-O-glucoside (Prunin)	C09099	0.959605	0.00241473
tr|F4ZWV0|F4ZWV0_9CARY	K02262	mws1179	Naringenin-7-O-glucoside (Prunin)	C09099	0.928587	0.00746765
tr|D0QLH0|D0QLH0_9CARY	K02132	mws1179	Naringenin-7-O-glucoside (Prunin)	C09099	-0.983198	0.000421102
tr|A0A411JW26|A0A411JW26_PORGR	K02109	mws1179	Naringenin-7-O-glucoside (Prunin)	C09099	-0.927428	0.00770893
tr|B0LNK4|B0LNK4_9CARY	K01963	mws1179	Naringenin-7-O-glucoside (Prunin)	C09099	0.961733	0.00216848
tr|A0A0K9RYN2|A0A0K9RYN2_SPIOL	K01900	mws1179	Naringenin-7-O-glucoside (Prunin)	C09099	-0.960052	0.00236193
tr|A0A803M7P4|A0A803M7P4_CHEQI	K01875	mws1179	Naringenin-7-O-glucoside (Prunin)	C09099	0.936181	0.00597934
tr|A0A7C8YMD1|A0A7C8YMD1_OPUST	K01859	mws1179	Naringenin-7-O-glucoside (Prunin)	C09099	-0.931198	0.00693775
tr|Q944C3|Q944C3_SUASA	K01858	mws1179	Naringenin-7-O-glucoside (Prunin)	C09099	-0.931985	0.00678179
tr|A0A0K9RW03|A0A0K9RW03_SPIOL	K01853	mws1179	Naringenin-7-O-glucoside (Prunin)	C09099	0.978048	0.000717546
tr|A0A803L462|A0A803L462_CHEQI	K01823	mws1179	Naringenin-7-O-glucoside (Prunin)	C09099	0.942671	0.00483567
tr|A0A803N4I0|A0A803N4I0_CHEQI	K01805	mws1179	Naringenin-7-O-glucoside (Prunin)	C09099	-0.985325	0.000321463
tr|A0A7C9A657|A0A7C9A657_OPUST	K01805	mws1179	Naringenin-7-O-glucoside (Prunin)	C09099	0.94269	0.00483258
tr|A0A803MGV1|A0A803MGV1_CHEQI	K01759	mws1179	Naringenin-7-O-glucoside (Prunin)	C09099	-0.955233	0.00296123
tr|A0A7C8YLX1|A0A7C8YLX1_OPUST	K01711	mws1179	Naringenin-7-O-glucoside (Prunin)	C09099	0.927843	0.00762211
tr|A0A7C9DEB0|A0A7C9DEB0_OPUST	K01648	mws1179	Naringenin-7-O-glucoside (Prunin)	C09099	-0.944927	0.00446607
sp|Q08186|RBS6_MESCR	K01602	mws1179	Naringenin-7-O-glucoside (Prunin)	C09099	0.954148	0.00310547
tr|A0A411L147|A0A411L147_SESPO	K01601	mws1179	Naringenin-7-O-glucoside (Prunin)	C09099	0.929821	0.00721487
tr|A0A075J241|A0A075J241_SESPO	K01595	mws1179	Naringenin-7-O-glucoside (Prunin)	C09099	0.919907	0.00936544
tr|A0A346M6S3|A0A346M6S3_HYLUD	K01595	mws1179	Naringenin-7-O-glucoside (Prunin)	C09099	0.947634	0.00404144
tr|A0A075IYY2|A0A075IYY2_9CARY	K01595	mws1179	Naringenin-7-O-glucoside (Prunin)	C09099	0.985117	0.000330609
tr|O64983|O64983_SPIOL	K01103	mws1179	Naringenin-7-O-glucoside (Prunin)	C09099	-0.967088	0.00160696
tr|A0A0K9QFY1|A0A0K9QFY1_SPIOL	K01081	mws1179	Naringenin-7-O-glucoside (Prunin)	C09099	-0.961794	0.00216162
tr|A0A803LYI5|A0A803LYI5_CHEQI	K01051	mws1179	Naringenin-7-O-glucoside (Prunin)	C09099	-0.970302	0.0013099
tr|A0A0K9Q9P2|A0A0K9Q9P2_SPIOL	K00975	mws1179	Naringenin-7-O-glucoside (Prunin)	C09099	-0.922918	0.00868354
tr|A0A803MZ65|A0A803MZ65_CHEQI	K00927	mws1179	Naringenin-7-O-glucoside (Prunin)	C09099	-0.93452	0.00629101
tr|A0A7C9CWF8|A0A7C9CWF8_OPUST	K00814	mws1179	Naringenin-7-O-glucoside (Prunin)	C09099	-0.938538	0.00555027
tr|A0A7C8YUC2|A0A7C8YUC2_OPUST	K00789	mws1179	Naringenin-7-O-glucoside (Prunin)	C09099	0.965836	0.0017308
tr|A0A0K9QSB6|A0A0K9QSB6_SPIOL	K00609	mws1179	Naringenin-7-O-glucoside (Prunin)	C09099	-0.923998	0.00844493
tr|A0A803KWG0|A0A803KWG0_CHEQI	K00475	mws1179	Naringenin-7-O-glucoside (Prunin)	C09099	0.951126	0.00352466
tr|A0A0J8B877|A0A0J8B877_BETVV	K00430	mws1179	Naringenin-7-O-glucoside (Prunin)	C09099	0.96255	0.00207753
tr|A0A0K9RMQ4|A0A0K9RMQ4_SPIOL	K00345	mws1179	Naringenin-7-O-glucoside (Prunin)	C09099	0.954566	0.0030495
tr|A0A803MJ79|A0A803MJ79_CHEQI	K00284	mws1179	Naringenin-7-O-glucoside (Prunin)	C09099	-0.980187	0.000584961
tr|A0A803LSZ8|A0A803LSZ8_CHEQI	K00284	mws1179	Naringenin-7-O-glucoside (Prunin)	C09099	-0.952908	0.00327423
tr|A0A803N9A0|A0A803N9A0_CHEQI	K00218	mws1179	Naringenin-7-O-glucoside (Prunin)	C09099	-0.936616	0.005899
tr|S5M7R0|S5M7R0_9CARY	K00134	mws1179	Naringenin-7-O-glucoside (Prunin)	C09099	0.926668	0.00786914
tr|A0A0K9RZW6|A0A0K9RZW6_SPIOL	K00099	mws1179	Naringenin-7-O-glucoside (Prunin)	C09099	0.968816	0.00144347
tr|A0A0K9QYI9|A0A0K9QYI9_SPIOL	K00058	mws1179	Naringenin-7-O-glucoside (Prunin)	C09099	0.936415	0.00593606
tr|A0A803L1B7|A0A803L1B7_CHEQI	K00036	mws1179	Naringenin-7-O-glucoside (Prunin)	C09099	0.950291	0.0036451
tr|A0A803N3S3|A0A803N3S3_CHEQI	K00016	mws1179	Naringenin-7-O-glucoside (Prunin)	C09099	0.977523	0.000752127
tr|A0A803LN64|A0A803LN64_CHEQI	--	mws1179	Naringenin-7-O-glucoside (Prunin)	C09099	-0.974791	0.000945203
tr|A0A0K9Q765|A0A0K9Q765_SPIOL	--	mws1179	Naringenin-7-O-glucoside (Prunin)	C09099	-0.962599	0.00207208
tr|A0A803M5T0|A0A803M5T0_CHEQI	--	mws1179	Naringenin-7-O-glucoside (Prunin)	C09099	-0.928066	0.00757554
tr|A0A7C9AMW8|A0A7C9AMW8_OPUST	--	mws1179	Naringenin-7-O-glucoside (Prunin)	C09099	0.973254	0.00106344
tr|Q8L5T3|Q8L5T3_CHEQI	--	mws1179	Naringenin-7-O-glucoside (Prunin)	C09099	0.989329	0.000170201
tr|A0A0K9Q6K8|A0A0K9Q6K8_SPIOL	--	mws1179	Naringenin-7-O-glucoside (Prunin)	C09099	0.990412	0.000137441
tr|A0A7C9DKA4|A0A7C9DKA4_OPUST	K23998	pme0376	Naringenin (5,7,4'-Trihydroxyflavanone)*	C00509	0.928546	0.00747608
sp|P19954|PRSP1_SPIOL	K22943	pme0376	Naringenin (5,7,4'-Trihydroxyflavanone)*	C00509	-0.974168	0.000992291
tr|A0A803LW35|A0A803LW35_CHEQI	K22683	pme0376	Naringenin (5,7,4'-Trihydroxyflavanone)*	C00509	-0.983565	0.00040293
tr|A0A0K9RL53|A0A0K9RL53_SPIOL	K22683	pme0376	Naringenin (5,7,4'-Trihydroxyflavanone)*	C00509	-0.965641	0.00175054
tr|A0A803M0C5|A0A803M0C5_CHEQI	K22133	pme0376	Naringenin (5,7,4'-Trihydroxyflavanone)*	C00509	-0.94187	0.00497035
tr|A0A7C9DJX4|A0A7C9DJX4_OPUST	K22074	pme0376	Naringenin (5,7,4'-Trihydroxyflavanone)*	C00509	-0.946766	0.00417535
tr|A0A803L8L3|A0A803L8L3_CHEQI	K22068	pme0376	Naringenin (5,7,4'-Trihydroxyflavanone)*	C00509	-0.920288	0.00927781
tr|A0A803N1V5|A0A803N1V5_CHEQI	K21594	pme0376	Naringenin (5,7,4'-Trihydroxyflavanone)*	C00509	0.941562	0.00502267
tr|A0A3G4R8L8|A0A3G4R8L8_9CARY	K21568	pme0376	Naringenin (5,7,4'-Trihydroxyflavanone)*	C00509	-0.929649	0.00724976
sp|P45986|IMT1_MESCR	K21549	pme0376	Naringenin (5,7,4'-Trihydroxyflavanone)*	C00509	-0.925408	0.00813848
tr|A0A126WWA2|A0A126WWA2_9CARY	K20715	pme0376	Naringenin (5,7,4'-Trihydroxyflavanone)*	C00509	0.941336	0.00506117
tr|A0A7C8ZBI9|A0A7C8ZBI9_OPUST	K20347	pme0376	Naringenin (5,7,4'-Trihydroxyflavanone)*	C00509	0.972741	0.00110443
tr|A0A0K9Q8H5|A0A0K9Q8H5_SPIOL	K20043	pme0376	Naringenin (5,7,4'-Trihydroxyflavanone)*	C00509	0.930007	0.0071771
tr|A0A7C8ZMH0|A0A7C8ZMH0_OPUST	K17991	pme0376	Naringenin (5,7,4'-Trihydroxyflavanone)*	C00509	-0.943064	0.00477026
tr|A0A0J8B9T6|A0A0J8B9T6_BETVV	K17268	pme0376	Naringenin (5,7,4'-Trihydroxyflavanone)*	C00509	0.930996	0.00697806
tr|A0A0K9QI95|A0A0K9QI95_SPIOL	K15505	pme0376	Naringenin (5,7,4'-Trihydroxyflavanone)*	C00509	-0.959119	0.00247269
tr|A0A0K9R7Z7|A0A0K9R7Z7_SPIOL	K15501	pme0376	Naringenin (5,7,4'-Trihydroxyflavanone)*	C00509	-0.962854	0.00204406
tr|A0A7C9FD32|A0A7C9FD32_OPUST	K15029	pme0376	Naringenin (5,7,4'-Trihydroxyflavanone)*	C00509	0.93124	0.00692932
tr|A0A7C9DHZ3|A0A7C9DHZ3_OPUST	K14573	pme0376	Naringenin (5,7,4'-Trihydroxyflavanone)*	C00509	-0.968981	0.00142831
tr|A0A803KSB6|A0A803KSB6_CHEQI	K14411	pme0376	Naringenin (5,7,4'-Trihydroxyflavanone)*	C00509	-0.954688	0.00303319
tr|Q711N4|Q711N4_BETVU	K13199	pme0376	Naringenin (5,7,4'-Trihydroxyflavanone)*	C00509	0.946872	0.00415883
tr|A0A7C8Z3S0|A0A7C8Z3S0_OPUST	K13126	pme0376	Naringenin (5,7,4'-Trihydroxyflavanone)*	C00509	-0.925302	0.00816124
tr|O04684|O04684_MESCR	K13126	pme0376	Naringenin (5,7,4'-Trihydroxyflavanone)*	C00509	0.931766	0.006825
tr|A0A0K9QUE6|A0A0K9QUE6_SPIOL	K12874	pme0376	Naringenin (5,7,4'-Trihydroxyflavanone)*	C00509	0.919277	0.00951137
tr|A0A7C9D0K3|A0A7C9D0K3_OPUST	K12502	pme0376	Naringenin (5,7,4'-Trihydroxyflavanone)*	C00509	-0.984045	0.00037983
tr|A0A7C9D830|A0A7C9D830_OPUST	K11968	pme0376	Naringenin (5,7,4'-Trihydroxyflavanone)*	C00509	-0.937003	0.00582799
tr|A0A0K9QRV9|A0A0K9QRV9_SPIOL	K11517	pme0376	Naringenin (5,7,4'-Trihydroxyflavanone)*	C00509	0.92151	0.00899915
tr|A0A7C9CRG3|A0A7C9CRG3_OPUST	K11279	pme0376	Naringenin (5,7,4'-Trihydroxyflavanone)*	C00509	-0.960398	0.00232138
tr|A0A803MJQ5|A0A803MJQ5_CHEQI	K10999	pme0376	Naringenin (5,7,4'-Trihydroxyflavanone)*	C00509	0.95734	0.00269095
tr|A0A803KPQ6|A0A803KPQ6_CHEQI	K10046	pme0376	Naringenin (5,7,4'-Trihydroxyflavanone)*	C00509	0.918176	0.00976895
tr|A0A803MCT4|A0A803MCT4_CHEQI	K09560	pme0376	Naringenin (5,7,4'-Trihydroxyflavanone)*	C00509	-0.964783	0.00183848
tr|A0A7C9CLH5|A0A7C9CLH5_OPUST	K09008	pme0376	Naringenin (5,7,4'-Trihydroxyflavanone)*	C00509	-0.958814	0.00250948
tr|W6JKE4|W6JKE4_SPIOL	K08916	pme0376	Naringenin (5,7,4'-Trihydroxyflavanone)*	C00509	-0.970547	0.00128845
tr|A0A7C8ZHG7|A0A7C8ZHG7_OPUST	K08916	pme0376	Naringenin (5,7,4'-Trihydroxyflavanone)*	C00509	0.948822	0.00386173
tr|A0A803MH58|A0A803MH58_CHEQI	K08914	pme0376	Naringenin (5,7,4'-Trihydroxyflavanone)*	C00509	-0.935019	0.00619656
tr|A0A7C8Z713|A0A7C8Z713_OPUST	K08908	pme0376	Naringenin (5,7,4'-Trihydroxyflavanone)*	C00509	-0.95793	0.00261759
tr|A0A803LTK9|A0A803LTK9_CHEQI	K08905	pme0376	Naringenin (5,7,4'-Trihydroxyflavanone)*	C00509	-0.962635	0.00206811
tr|A0A7C9E0X3|A0A7C9E0X3_OPUST	K08081	pme0376	Naringenin (5,7,4'-Trihydroxyflavanone)*	C00509	-0.986895	0.000256481
tr|A0A0K9R7I2|A0A0K9R7I2_SPIOL	K07904	pme0376	Naringenin (5,7,4'-Trihydroxyflavanone)*	C00509	-0.930374	0.00710298
tr|A0A7C9CK35|A0A7C9CK35_OPUST	K07901	pme0376	Naringenin (5,7,4'-Trihydroxyflavanone)*	C00509	-0.929237	0.00733396
tr|A0A1L5JKC1|A0A1L5JKC1_SESPO	K07374	pme0376	Naringenin (5,7,4'-Trihydroxyflavanone)*	C00509	0.952843	0.0032832
tr|A0A2I7ZAS4|A0A2I7ZAS4_SESPO	K07151	pme0376	Naringenin (5,7,4'-Trihydroxyflavanone)*	C00509	0.938738	0.00551451
tr|A0A0K9RJ72|A0A0K9RJ72_SPIOL	K05929	pme0376	Naringenin (5,7,4'-Trihydroxyflavanone)*	C00509	0.948683	0.00388251
tr|A0A411JSH2|A0A411JSH2_APTCO	K05572	pme0376	Naringenin (5,7,4'-Trihydroxyflavanone)*	C00509	0.925622	0.0080925
tr|A0A7C8YBT3|A0A7C8YBT3_OPUST	K04646	pme0376	Naringenin (5,7,4'-Trihydroxyflavanone)*	C00509	0.962337	0.00210104
tr|A0A803N6J3|A0A803N6J3_CHEQI	K04460	pme0376	Naringenin (5,7,4'-Trihydroxyflavanone)*	C00509	-0.919795	0.00939139
tr|A0A0K9QRF8|A0A0K9QRF8_SPIOL	K04460	pme0376	Naringenin (5,7,4'-Trihydroxyflavanone)*	C00509	0.93995	0.00530079
tr|A0A7C9D8G2|A0A7C9D8G2_OPUST	K03860	pme0376	Naringenin (5,7,4'-Trihydroxyflavanone)*	C00509	-0.929504	0.00727933
tr|A0A7C9E3K4|A0A7C9E3K4_OPUST	K03841	pme0376	Naringenin (5,7,4'-Trihydroxyflavanone)*	C00509	-0.957007	0.00273291
tr|A0A0K9S1N9|A0A0K9S1N9_SPIOL	K03768	pme0376	Naringenin (5,7,4'-Trihydroxyflavanone)*	C00509	0.927842	0.00762238
tr|A0A7C8Z6M3|A0A7C8Z6M3_OPUST	K03564	pme0376	Naringenin (5,7,4'-Trihydroxyflavanone)*	C00509	-0.988535	0.000196401
tr|H2DZH6|H2DZH6_9CARY	K03564	pme0376	Naringenin (5,7,4'-Trihydroxyflavanone)*	C00509	-0.941652	0.00500741
tr|A0A803M8S4|A0A803M8S4_CHEQI	K03564	pme0376	Naringenin (5,7,4'-Trihydroxyflavanone)*	C00509	-0.920497	0.00922979
tr|A0A7C9DZT0|A0A7C9DZT0_OPUST	K03403	pme0376	Naringenin (5,7,4'-Trihydroxyflavanone)*	C00509	-0.934075	0.00637593
tr|A0A1B2LUN9|A0A1B2LUN9_9CARY	K03267	pme0376	Naringenin (5,7,4'-Trihydroxyflavanone)*	C00509	-0.94609	0.00428106
tr|A0A803MEP9|A0A803MEP9_CHEQI	K03231	pme0376	Naringenin (5,7,4'-Trihydroxyflavanone)*	C00509	0.931842	0.00681003
tr|A0A0A0USB2|A0A0A0USB2_POROL	K03231	pme0376	Naringenin (5,7,4'-Trihydroxyflavanone)*	C00509	0.935178	0.00616672
tr|A0A803LVN3|A0A803LVN3_CHEQI	K03152	pme0376	Naringenin (5,7,4'-Trihydroxyflavanone)*	C00509	-0.961889	0.00215103
tr|A0A803N915|A0A803N915_CHEQI	K03033	pme0376	Naringenin (5,7,4'-Trihydroxyflavanone)*	C00509	0.920945	0.00912756
tr|A0A0K9RIQ4|A0A0K9RIQ4_SPIOL	K03017	pme0376	Naringenin (5,7,4'-Trihydroxyflavanone)*	C00509	-0.92116	0.00907859
tr|A0A7C9ELL3|A0A7C9ELL3_OPUST	K02962	pme0376	Naringenin (5,7,4'-Trihydroxyflavanone)*	C00509	0.93066	0.00704537
tr|A0A7C9CZG0|A0A7C9CZG0_OPUST	K02941	pme0376	Naringenin (5,7,4'-Trihydroxyflavanone)*	C00509	0.931643	0.0068494
tr|A0A803MY52|A0A803MY52_CHEQI	K02940	pme0376	Naringenin (5,7,4'-Trihydroxyflavanone)*	C00509	0.97516	0.000917866
tr|A0A7C9EW13|A0A7C9EW13_OPUST	K02896	pme0376	Naringenin (5,7,4'-Trihydroxyflavanone)*	C00509	0.922332	0.00881425
tr|A0A803M6Q1|A0A803M6Q1_CHEQI	K02880	pme0376	Naringenin (5,7,4'-Trihydroxyflavanone)*	C00509	0.955982	0.00286379
tr|A0A411L2Z6|A0A411L2Z6_9CARY	K02874	pme0376	Naringenin (5,7,4'-Trihydroxyflavanone)*	C00509	-0.954402	0.00307139
tr|A0A7C8ZUY5|A0A7C8ZUY5_OPUST	K02736	pme0376	Naringenin (5,7,4'-Trihydroxyflavanone)*	C00509	-0.933989	0.00639227
tr|A0A0K9QP82|A0A0K9QP82_SPIOL	K02727	pme0376	Naringenin (5,7,4'-Trihydroxyflavanone)*	C00509	-0.958346	0.00256641
tr|A0A7C8ZJR6|A0A7C8ZJR6_OPUST	K02717	pme0376	Naringenin (5,7,4'-Trihydroxyflavanone)*	C00509	0.960654	0.0022917
tr|A0A0K9S3L2|A0A0K9S3L2_SPIOL	K02716	pme0376	Naringenin (5,7,4'-Trihydroxyflavanone)*	C00509	-0.990844	0.000125364
tr|A0A7C9DBN2|A0A7C9DBN2_OPUST	K02716	pme0376	Naringenin (5,7,4'-Trihydroxyflavanone)*	C00509	0.925363	0.00814822
tr|A0A2K9VRX1|A0A2K9VRX1_TETTT	K02707	pme0376	Naringenin (5,7,4'-Trihydroxyflavanone)*	C00509	-0.955605	0.00291265
tr|A0A7U0IUB6|A0A7U0IUB6_9CARY	K02690	pme0376	Naringenin (5,7,4'-Trihydroxyflavanone)*	C00509	0.959929	0.00237641
tr|A0A345X0J7|A0A345X0J7_9CARY	K02634	pme0376	Naringenin (5,7,4'-Trihydroxyflavanone)*	C00509	-0.951711	0.00344145
tr|A0A1Z1GBG8|A0A1Z1GBG8_9CARY	K02634	pme0376	Naringenin (5,7,4'-Trihydroxyflavanone)*	C00509	-0.93942	0.00539366
tr|A0A7C9CTD2|A0A7C9CTD2_OPUST	K02358	pme0376	Naringenin (5,7,4'-Trihydroxyflavanone)*	C00509	-0.961352	0.00221161
tr|F4ZWV0|F4ZWV0_9CARY	K02262	pme0376	Naringenin (5,7,4'-Trihydroxyflavanone)*	C00509	0.938212	0.00560874
tr|D0QLH0|D0QLH0_9CARY	K02132	pme0376	Naringenin (5,7,4'-Trihydroxyflavanone)*	C00509	-0.944163	0.00458954
tr|A0A7C8YMD1|A0A7C8YMD1_OPUST	K01859	pme0376	Naringenin (5,7,4'-Trihydroxyflavanone)*	C00509	-0.923041	0.00865623
tr|A0A7C9CZ99|A0A7C9CZ99_OPUST	K01858	pme0376	Naringenin (5,7,4'-Trihydroxyflavanone)*	C00509	-0.935021	0.00619625
tr|Q944C3|Q944C3_SUASA	K01858	pme0376	Naringenin (5,7,4'-Trihydroxyflavanone)*	C00509	-0.921876	0.0089167
tr|A0A0K9RW03|A0A0K9RW03_SPIOL	K01853	pme0376	Naringenin (5,7,4'-Trihydroxyflavanone)*	C00509	0.931048	0.00696767
tr|A0A803N4I0|A0A803N4I0_CHEQI	K01805	pme0376	Naringenin (5,7,4'-Trihydroxyflavanone)*	C00509	-0.944673	0.004507
tr|A0A803MGV1|A0A803MGV1_CHEQI	K01759	pme0376	Naringenin (5,7,4'-Trihydroxyflavanone)*	C00509	-0.982423	0.000460726
tr|A0A7C8YLX1|A0A7C8YLX1_OPUST	K01711	pme0376	Naringenin (5,7,4'-Trihydroxyflavanone)*	C00509	0.965614	0.00175329
sp|Q08186|RBS6_MESCR	K01602	pme0376	Naringenin (5,7,4'-Trihydroxyflavanone)*	C00509	0.949755	0.00372336
tr|A0A346M6S3|A0A346M6S3_HYLUD	K01595	pme0376	Naringenin (5,7,4'-Trihydroxyflavanone)*	C00509	0.921147	0.00908163
tr|A0A075IYY2|A0A075IYY2_9CARY	K01595	pme0376	Naringenin (5,7,4'-Trihydroxyflavanone)*	C00509	0.988362	0.000202379
tr|A0A0K9QFY1|A0A0K9QFY1_SPIOL	K01081	pme0376	Naringenin (5,7,4'-Trihydroxyflavanone)*	C00509	-0.985717	0.000304556
tr|A0A803LYI5|A0A803LYI5_CHEQI	K01051	pme0376	Naringenin (5,7,4'-Trihydroxyflavanone)*	C00509	-0.940633	0.00518208
tr|A0A0K9Q9P2|A0A0K9Q9P2_SPIOL	K00975	pme0376	Naringenin (5,7,4'-Trihydroxyflavanone)*	C00509	-0.971615	0.00119715
tr|A0A7C8YUC2|A0A7C8YUC2_OPUST	K00789	pme0376	Naringenin (5,7,4'-Trihydroxyflavanone)*	C00509	0.920009	0.00934196
tr|A0A803KYT5|A0A803KYT5_CHEQI	K00615	pme0376	Naringenin (5,7,4'-Trihydroxyflavanone)*	C00509	-0.932876	0.00660721
tr|A0A0J8B877|A0A0J8B877_BETVV	K00430	pme0376	Naringenin (5,7,4'-Trihydroxyflavanone)*	C00509	0.932229	0.00673368
tr|A0A803MJ79|A0A803MJ79_CHEQI	K00284	pme0376	Naringenin (5,7,4'-Trihydroxyflavanone)*	C00509	-0.968929	0.00143315
tr|A0A803N9A0|A0A803N9A0_CHEQI	K00218	pme0376	Naringenin (5,7,4'-Trihydroxyflavanone)*	C00509	-0.97959	0.000620571
tr|A0A0K9RZW6|A0A0K9RZW6_SPIOL	K00099	pme0376	Naringenin (5,7,4'-Trihydroxyflavanone)*	C00509	0.925358	0.00814917
tr|A0A803L1B7|A0A803L1B7_CHEQI	K00036	pme0376	Naringenin (5,7,4'-Trihydroxyflavanone)*	C00509	0.937299	0.00577386
tr|A0A803N3S3|A0A803N3S3_CHEQI	K00016	pme0376	Naringenin (5,7,4'-Trihydroxyflavanone)*	C00509	0.934775	0.00624274
tr|A0A803LN64|A0A803LN64_CHEQI	--	pme0376	Naringenin (5,7,4'-Trihydroxyflavanone)*	C00509	-0.986193	0.000284629
tr|A0A803M5T0|A0A803M5T0_CHEQI	--	pme0376	Naringenin (5,7,4'-Trihydroxyflavanone)*	C00509	-0.932768	0.00662817
tr|A0A0K9Q765|A0A0K9Q765_SPIOL	--	pme0376	Naringenin (5,7,4'-Trihydroxyflavanone)*	C00509	-0.929837	0.00721152
tr|A0A803L656|A0A803L656_CHEQI	--	pme0376	Naringenin (5,7,4'-Trihydroxyflavanone)*	C00509	0.920101	0.00932075
tr|A0A7C9AMW8|A0A7C9AMW8_OPUST	--	pme0376	Naringenin (5,7,4'-Trihydroxyflavanone)*	C00509	0.929928	0.0071932
tr|A0A0J8B6A0|A0A0J8B6A0_BETVV	--	pme0376	Naringenin (5,7,4'-Trihydroxyflavanone)*	C00509	0.931822	0.00681381
tr|A0A0K9Q6K8|A0A0K9Q6K8_SPIOL	--	pme0376	Naringenin (5,7,4'-Trihydroxyflavanone)*	C00509	0.962459	0.00208749
tr|Q8L5T3|Q8L5T3_CHEQI	--	pme0376	Naringenin (5,7,4'-Trihydroxyflavanone)*	C00509	0.971596	0.00119871
tr|A0A803L8L3|A0A803L8L3_CHEQI	K22068	YC512118	Oleamide (9-Octadecenamide)	C19670	-0.93788	0.0056684
tr|A0A7C8ZK36|A0A7C8ZK36_OPUST	K20361	YC512118	Oleamide (9-Octadecenamide)	C19670	0.918526	0.00968665
tr|A0A7C9DEF3|A0A7C9DEF3_OPUST	K17261	YC512118	Oleamide (9-Octadecenamide)	C19670	0.97537	0.000902516
tr|A0A7C9CK41|A0A7C9CK41_OPUST	K17255	YC512118	Oleamide (9-Octadecenamide)	C19670	0.978013	0.000719819
tr|A0A7C8ZPH8|A0A7C8ZPH8_OPUST	K17086	YC512118	Oleamide (9-Octadecenamide)	C19670	0.931161	0.00694502
tr|A0A0K9R7Z7|A0A0K9R7Z7_SPIOL	K15501	YC512118	Oleamide (9-Octadecenamide)	C19670	-0.922693	0.00873363
tr|A0A7C9AWE2|A0A7C9AWE2_OPUST	K15305	YC512118	Oleamide (9-Octadecenamide)	C19670	-0.937551	0.00572808
tr|A0A7C8ZUK7|A0A7C8ZUK7_OPUST	K15040	YC512118	Oleamide (9-Octadecenamide)	C19670	0.924981	0.00823074
tr|A0A803KZ82|A0A803KZ82_CHEQI	K14500	YC512118	Oleamide (9-Octadecenamide)	C19670	0.943847	0.00464128
tr|A0A7C9A5E2|A0A7C9A5E2_OPUST	K14411	YC512118	Oleamide (9-Octadecenamide)	C19670	0.956223	0.00283273
tr|A0A803LQ24|A0A803LQ24_CHEQI	K14411	YC512118	Oleamide (9-Octadecenamide)	C19670	0.969804	0.0013539
tr|A0A7C9EW54|A0A7C9EW54_OPUST	K13435	YC512118	Oleamide (9-Octadecenamide)	C19670	0.992129	9.26861e-05
tr|A0A803MCR0|A0A803MCR0_CHEQI	K12392	YC512118	Oleamide (9-Octadecenamide)	C19670	0.943263	0.00473724
tr|A0A7C9FG71|A0A7C9FG71_OPUST	K12385	YC512118	Oleamide (9-Octadecenamide)	C19670	0.986035	0.000291169
tr|A0A7C8ZKN4|A0A7C8ZKN4_OPUST	K09529	YC512118	Oleamide (9-Octadecenamide)	C19670	0.959801	0.00239151
tr|A0A7C8ZHG7|A0A7C8ZHG7_OPUST	K08916	YC512118	Oleamide (9-Octadecenamide)	C19670	0.927882	0.00761397
tr|A0A803MH58|A0A803MH58_CHEQI	K08914	YC512118	Oleamide (9-Octadecenamide)	C19670	-0.936419	0.00593527
tr|A0A0J8BPU7|A0A0J8BPU7_BETVV	K07904	YC512118	Oleamide (9-Octadecenamide)	C19670	0.96086	0.00226789
tr|A0A0K9QJF3|A0A0K9QJF3_SPIOL	K07300	YC512118	Oleamide (9-Octadecenamide)	C19670	0.936434	0.00593246
tr|A0A0K9R330|A0A0K9R330_SPIOL	K06990	YC512118	Oleamide (9-Octadecenamide)	C19670	0.957159	0.00271373
tr|A0A0J8BBQ5|A0A0J8BBQ5_BETVV	K06630	YC512118	Oleamide (9-Octadecenamide)	C19670	-0.963309	0.0019946
tr|A0A0J8BDJ6|A0A0J8BDJ6_BETVV	K05275	YC512118	Oleamide (9-Octadecenamide)	C19670	0.956764	0.00276366
tr|A0A7C9ABG4|A0A7C9ABG4_OPUST	K04077	YC512118	Oleamide (9-Octadecenamide)	C19670	-0.949591	0.00374759
tr|A0A803LI25|A0A803LI25_CHEQI	K03946	YC512118	Oleamide (9-Octadecenamide)	C19670	-0.935194	0.00616366
tr|A0A7C9DWV9|A0A7C9DWV9_OPUST	K03942	YC512118	Oleamide (9-Octadecenamide)	C19670	0.955332	0.00294834
tr|A0A7C9E3K4|A0A7C9E3K4_OPUST	K03841	YC512118	Oleamide (9-Octadecenamide)	C19670	-0.920162	0.00930672
tr|A0A0K9S1N9|A0A0K9S1N9_SPIOL	K03768	YC512118	Oleamide (9-Octadecenamide)	C19670	0.946628	0.00419691
tr|A0A803LSG5|A0A803LSG5_CHEQI	K03695	YC512118	Oleamide (9-Octadecenamide)	C19670	0.94055	0.00519644
tr|A0A7C8ZZG5|A0A7C8ZZG5_OPUST	K03531	YC512118	Oleamide (9-Octadecenamide)	C19670	-0.935095	0.00618221
tr|A0A0K9RUN1|A0A0K9RUN1_SPIOL	K03404	YC512118	Oleamide (9-Octadecenamide)	C19670	-0.937376	0.00575984
tr|A0A0K9RIQ4|A0A0K9RIQ4_SPIOL	K03017	YC512118	Oleamide (9-Octadecenamide)	C19670	-0.920295	0.00927624
tr|A0A7C9DB57|A0A7C9DB57_OPUST	K02975	YC512118	Oleamide (9-Octadecenamide)	C19670	0.940233	0.00525136
tr|A0A7C8ZTW9|A0A7C8ZTW9_OPUST	K02974	YC512118	Oleamide (9-Octadecenamide)	C19670	0.964277	0.00189141
tr|A0A0K9RT21|A0A0K9RT21_SPIOL	K02936	YC512118	Oleamide (9-Octadecenamide)	C19670	0.93514	0.00617381
tr|A0A803L441|A0A803L441_CHEQI	K02923	YC512118	Oleamide (9-Octadecenamide)	C19670	0.975613	0.000884849
tr|A0A7C9EW13|A0A7C9EW13_OPUST	K02896	YC512118	Oleamide (9-Octadecenamide)	C19670	0.969493	0.00138179
tr|A0A411L2Z6|A0A411L2Z6_9CARY	K02874	YC512118	Oleamide (9-Octadecenamide)	C19670	-0.940871	0.00514105
tr|A0A803ML79|A0A803ML79_CHEQI	K02735	YC512118	Oleamide (9-Octadecenamide)	C19670	0.945488	0.00437637
tr|A0A345X0J7|A0A345X0J7_9CARY	K02634	YC512118	Oleamide (9-Octadecenamide)	C19670	-0.919566	0.00944414
tr|A0A803ML11|A0A803ML11_CHEQI	K02434	YC512118	Oleamide (9-Octadecenamide)	C19670	-0.918291	0.00974175
tr|A0A0K9RWS8|A0A0K9RWS8_SPIOL	K02148	YC512118	Oleamide (9-Octadecenamide)	C19670	0.93249	0.00668251
tr|D0QLH0|D0QLH0_9CARY	K02132	YC512118	Oleamide (9-Octadecenamide)	C19670	-0.943571	0.00468652
tr|A0A803M7P4|A0A803M7P4_CHEQI	K01875	YC512118	Oleamide (9-Octadecenamide)	C19670	0.92085	0.00914927
tr|A0A0K9RW03|A0A0K9RW03_SPIOL	K01853	YC512118	Oleamide (9-Octadecenamide)	C19670	0.932466	0.00668718
tr|A0A075J241|A0A075J241_SESPO	K01595	YC512118	Oleamide (9-Octadecenamide)	C19670	0.917284	0.00997998
tr|A0A7C9DZY3|A0A7C9DZY3_OPUST	K01568	YC512118	Oleamide (9-Octadecenamide)	C19670	0.933036	0.0065762
tr|A0A0K9QGK5|A0A0K9QGK5_SPIOL	K01183	YC512118	Oleamide (9-Octadecenamide)	C19670	-0.935648	0.00607853
tr|A0A0J8BDJ4|A0A0J8BDJ4_BETVV	K00963	YC512118	Oleamide (9-Octadecenamide)	C19670	0.927715	0.00764891
tr|A0A7C9CWF8|A0A7C9CWF8_OPUST	K00814	YC512118	Oleamide (9-Octadecenamide)	C19670	-0.964476	0.00187048
tr|A0A7C8YUC2|A0A7C8YUC2_OPUST	K00789	YC512118	Oleamide (9-Octadecenamide)	C19670	0.928576	0.00746996
tr|A0A0K9QSB6|A0A0K9QSB6_SPIOL	K00609	YC512118	Oleamide (9-Octadecenamide)	C19670	-0.921892	0.00891309
tr|Q9AVF1|Q9AVF1_AMATR	K00218	YC512118	Oleamide (9-Octadecenamide)	C19670	0.920459	0.00923863
tr|S5M7R0|S5M7R0_9CARY	K00134	YC512118	Oleamide (9-Octadecenamide)	C19670	0.957653	0.00265189
tr|A0A7C8YP21|A0A7C8YP21_OPUST	K00099	YC512118	Oleamide (9-Octadecenamide)	C19670	0.926028	0.0080055
tr|A0A803N3S3|A0A803N3S3_CHEQI	K00016	YC512118	Oleamide (9-Octadecenamide)	C19670	0.927766	0.00763827
tr|A0A0K9Q6K8|A0A0K9Q6K8_SPIOL	--	YC512118	Oleamide (9-Octadecenamide)	C19670	0.93023	0.00713191
tr|A0A803KY19|A0A803KY19_CHEQI	--	YC512118	Oleamide (9-Octadecenamide)	C19670	0.983551	0.000403625
tr|A0A7C9DKA4|A0A7C9DKA4_OPUST	K23998	pme3250	Biochanin A	C00814	0.929345	0.00731178
sp|P19954|PRSP1_SPIOL	K22943	pme3250	Biochanin A	C00814	-0.951237	0.0035087
tr|A0A0K9RL53|A0A0K9RL53_SPIOL	K22683	pme3250	Biochanin A	C00814	-0.974125	0.00099563
tr|A0A803LW35|A0A803LW35_CHEQI	K22683	pme3250	Biochanin A	C00814	-0.919936	0.0093588
tr|A0A7C9DJX4|A0A7C9DJX4_OPUST	K22074	pme3250	Biochanin A	C00814	-0.970926	0.00125563
tr|A0A803L8L3|A0A803L8L3_CHEQI	K22068	pme3250	Biochanin A	C00814	-0.994829	4.00351e-05
tr|A0A7C8ZK36|A0A7C8ZK36_OPUST	K20361	pme3250	Biochanin A	C00814	0.922865	0.00869517
tr|A0A7C8ZN34|A0A7C8ZN34_OPUST	K20102	pme3250	Biochanin A	C00814	0.929718	0.00723583
tr|A0A0K9Q8H5|A0A0K9Q8H5_SPIOL	K20043	pme3250	Biochanin A	C00814	0.965869	0.00172746
tr|A0A7C9DEF3|A0A7C9DEF3_OPUST	K17261	pme3250	Biochanin A	C00814	0.982044	0.000480715
tr|A0A7C9CK41|A0A7C9CK41_OPUST	K17255	pme3250	Biochanin A	C00814	0.960275	0.00233581
tr|A0A7C8ZPH8|A0A7C8ZPH8_OPUST	K17086	pme3250	Biochanin A	C00814	0.943308	0.00472979
tr|A0A0K9QI95|A0A0K9QI95_SPIOL	K15505	pme3250	Biochanin A	C00814	-0.951083	0.00353081
tr|A0A0K9R7Z7|A0A0K9R7Z7_SPIOL	K15501	pme3250	Biochanin A	C00814	-0.984314	0.000367132
tr|A0A7C9AWE2|A0A7C9AWE2_OPUST	K15305	pme3250	Biochanin A	C00814	-0.980729	0.000553467
tr|A0A7C8ZUK7|A0A7C8ZUK7_OPUST	K15040	pme3250	Biochanin A	C00814	0.980277	0.000579648
tr|A0A7C8ZBU8|A0A7C8ZBU8_OPUST	K14512	pme3250	Biochanin A	C00814	0.957103	0.00272075
tr|A0A803KZ82|A0A803KZ82_CHEQI	K14500	pme3250	Biochanin A	C00814	0.971513	0.00120572
tr|A0A803LQ24|A0A803LQ24_CHEQI	K14411	pme3250	Biochanin A	C00814	0.981394	0.000516075
tr|A0A7C9A5E2|A0A7C9A5E2_OPUST	K14411	pme3250	Biochanin A	C00814	0.983645	0.000399038
tr|A0A0K9QGC4|A0A0K9QGC4_SPIOL	K14290	pme3250	Biochanin A	C00814	0.923493	0.00855597
tr|A0A803LWU0|A0A803LWU0_CHEQI	K13679	pme3250	Biochanin A	C00814	-0.938522	0.00555315
tr|A0A7C9EW54|A0A7C9EW54_OPUST	K13435	pme3250	Biochanin A	C00814	0.968565	0.00146671
tr|Q711N4|Q711N4_BETVU	K13199	pme3250	Biochanin A	C00814	0.960726	0.00228334
tr|A0A803MCR0|A0A803MCR0_CHEQI	K12392	pme3250	Biochanin A	C00814	0.985503	0.000313739
tr|A0A7C9FG71|A0A7C9FG71_OPUST	K12385	pme3250	Biochanin A	C00814	0.96984	0.00135072
tr|A0A803LD91|A0A803LD91_CHEQI	K12309	pme3250	Biochanin A	C00814	-0.944689	0.00450432
tr|A0A7C9DA47|A0A7C9DA47_OPUST	K11518	pme3250	Biochanin A	C00814	0.942663	0.00483697
tr|A0A0K9S0E7|A0A0K9S0E7_SPIOL	K11087	pme3250	Biochanin A	C00814	0.973688	0.00102938
tr|A0A0K9R013|A0A0K9R013_SPIOL	K10999	pme3250	Biochanin A	C00814	0.94861	0.00389356
tr|P92920|P92920_AGRGI	K10534	pme3250	Biochanin A	C00814	0.958209	0.00258321
tr|A0A1L5JKA9|A0A1L5JKA9_SESPO	K10355	pme3250	Biochanin A	C00814	-0.955066	0.00298323
tr|A0A7C9CG23|A0A7C9CG23_OPUST	K09838	pme3250	Biochanin A	C00814	-0.973185	0.0010689
tr|A0A803MCT4|A0A803MCT4_CHEQI	K09560	pme3250	Biochanin A	C00814	-0.964165	0.00190323
tr|A0A7C8ZKN4|A0A7C8ZKN4_OPUST	K09529	pme3250	Biochanin A	C00814	0.935141	0.00617358
tr|A0A803LR70|A0A803LR70_CHEQI	K09493	pme3250	Biochanin A	C00814	-0.933963	0.00639735
tr|W6JKE4|W6JKE4_SPIOL	K08916	pme3250	Biochanin A	C00814	-0.978526	0.000686727
tr|A0A7C8ZHG7|A0A7C8ZHG7_OPUST	K08916	pme3250	Biochanin A	C00814	0.978138	0.000711673
tr|A0A803MH58|A0A803MH58_CHEQI	K08914	pme3250	Biochanin A	C00814	-0.947165	0.00411357
tr|A0A7C8Z713|A0A7C8Z713_OPUST	K08908	pme3250	Biochanin A	C00814	-0.927476	0.0076988
tr|A0A0J8BPU7|A0A0J8BPU7_BETVV	K07904	pme3250	Biochanin A	C00814	0.983504	0.000405944
tr|A0A0K9QJF3|A0A0K9QJF3_SPIOL	K07300	pme3250	Biochanin A	C00814	0.966154	0.00169894
tr|A0A2I7ZAS4|A0A2I7ZAS4_SESPO	K07151	pme3250	Biochanin A	C00814	0.948842	0.00385881
tr|A0A0K9R330|A0A0K9R330_SPIOL	K06990	pme3250	Biochanin A	C00814	0.924359	0.00836596
tr|A0A0J8BBQ5|A0A0J8BBQ5_BETVV	K06630	pme3250	Biochanin A	C00814	-0.990134	0.000145525
sp|Q41348|PDX1_STELP	K06215	pme3250	Biochanin A	C00814	-0.964961	0.00182011
tr|A0A0K9RJ72|A0A0K9RJ72_SPIOL	K05929	pme3250	Biochanin A	C00814	0.943137	0.00475822
tr|A0A0J8BDJ6|A0A0J8BDJ6_BETVV	K05275	pme3250	Biochanin A	C00814	0.981446	0.000513195
tr|A0A7C9ABG4|A0A7C9ABG4_OPUST	K04077	pme3250	Biochanin A	C00814	-0.96666	0.00164885
tr|A0A803LI25|A0A803LI25_CHEQI	K03946	pme3250	Biochanin A	C00814	-0.986142	0.000286748
tr|A0A7C9DWV9|A0A7C9DWV9_OPUST	K03942	pme3250	Biochanin A	C00814	0.929305	0.00732003
tr|T1DFE7|T1DFE7_SILLA	K03937	pme3250	Biochanin A	C00814	-0.962297	0.0021055
tr|A0A7C9D8G2|A0A7C9D8G2_OPUST	K03860	pme3250	Biochanin A	C00814	-0.972548	0.00112007
tr|A0A7C9E3K4|A0A7C9E3K4_OPUST	K03841	pme3250	Biochanin A	C00814	-0.976672	0.000809949
tr|A0A0K9S1N9|A0A0K9S1N9_SPIOL	K03768	pme3250	Biochanin A	C00814	0.966101	0.0017042
tr|A0A803LSG5|A0A803LSG5_CHEQI	K03695	pme3250	Biochanin A	C00814	0.974736	0.000949307
tr|A0A7C9DJB4|A0A7C9DJB4_OPUST	K03686	pme3250	Biochanin A	C00814	-0.94647	0.00422151
tr|A0A7C8Z6M3|A0A7C8Z6M3_OPUST	K03564	pme3250	Biochanin A	C00814	-0.948346	0.00393335
tr|A0A7C8ZZG5|A0A7C8ZZG5_OPUST	K03531	pme3250	Biochanin A	C00814	-0.929665	0.00724655
tr|A0A0K9RUN1|A0A0K9RUN1_SPIOL	K03404	pme3250	Biochanin A	C00814	-0.96366	0.00195691
tr|A0A7C9DZT0|A0A7C9DZT0_OPUST	K03403	pme3250	Biochanin A	C00814	-0.946906	0.00415357
tr|A0A803LVN3|A0A803LVN3_CHEQI	K03152	pme3250	Biochanin A	C00814	-0.917336	0.00996761
tr|A0A0K9RIQ4|A0A0K9RIQ4_SPIOL	K03017	pme3250	Biochanin A	C00814	-0.972132	0.00115408
tr|A0A7C9DB57|A0A7C9DB57_OPUST	K02975	pme3250	Biochanin A	C00814	0.989117	0.000177
tr|A0A7C8ZTW9|A0A7C8ZTW9_OPUST	K02974	pme3250	Biochanin A	C00814	0.994386	4.71917e-05
tr|A0A7C9ELL3|A0A7C9ELL3_OPUST	K02962	pme3250	Biochanin A	C00814	0.938532	0.00555135
tr|Q1H8R1|Q1H8R1_OXYRB	K02949	pme3250	Biochanin A	C00814	-0.949436	0.00377037
tr|A0A7C9CZG0|A0A7C9CZG0_OPUST	K02941	pme3250	Biochanin A	C00814	0.940832	0.00514767
tr|A0A803MY52|A0A803MY52_CHEQI	K02940	pme3250	Biochanin A	C00814	0.927063	0.00778576
tr|A0A0J8BDD7|A0A0J8BDD7_BETVV	K02937	pme3250	Biochanin A	C00814	0.918612	0.00966656
tr|A0A0K9RT21|A0A0K9RT21_SPIOL	K02936	pme3250	Biochanin A	C00814	0.989035	0.000179674
tr|A0A803L441|A0A803L441_CHEQI	K02923	pme3250	Biochanin A	C00814	0.997038	1.31473e-05
tr|A0A7C9EW13|A0A7C9EW13_OPUST	K02896	pme3250	Biochanin A	C00814	0.998236	4.66319e-06
tr|A0A803M6Q1|A0A803M6Q1_CHEQI	K02880	pme3250	Biochanin A	C00814	0.94065	0.00517915
tr|A0A411L2Z6|A0A411L2Z6_9CARY	K02874	pme3250	Biochanin A	C00814	-0.980777	0.000550749
tr|A0A803ML79|A0A803ML79_CHEQI	K02735	pme3250	Biochanin A	C00814	0.934734	0.00625042
tr|A0A2K9VRX1|A0A2K9VRX1_TETTT	K02707	pme3250	Biochanin A	C00814	-0.965202	0.00179532
tr|A0A1Z1GBG8|A0A1Z1GBG8_9CARY	K02634	pme3250	Biochanin A	C00814	-0.976709	0.00080739
tr|A0A345X0J7|A0A345X0J7_9CARY	K02634	pme3250	Biochanin A	C00814	-0.968181	0.00150256
tr|A0A803ML11|A0A803ML11_CHEQI	K02434	pme3250	Biochanin A	C00814	-0.946569	0.00420611
tr|A0A7C9CTD2|A0A7C9CTD2_OPUST	K02358	pme3250	Biochanin A	C00814	-0.932476	0.00668531
tr|A0A0K9RWS8|A0A0K9RWS8_SPIOL	K02148	pme3250	Biochanin A	C00814	0.940319	0.00523641
tr|D0QLH0|D0QLH0_9CARY	K02132	pme3250	Biochanin A	C00814	-0.986694	0.000264389
tr|A0A411JW26|A0A411JW26_PORGR	K02109	pme3250	Biochanin A	C00814	-0.950171	0.00366253
tr|B0LNK4|B0LNK4_9CARY	K01963	pme3250	Biochanin A	C00814	0.980515	0.000565792
tr|A0A0K9RYN2|A0A0K9RYN2_SPIOL	K01900	pme3250	Biochanin A	C00814	-0.959262	0.00245557
tr|A0A803M7P4|A0A803M7P4_CHEQI	K01875	pme3250	Biochanin A	C00814	0.980959	0.000540414
tr|A0A0K9RW03|A0A0K9RW03_SPIOL	K01853	pme3250	Biochanin A	C00814	0.980556	0.0005634
tr|A0A803N4I0|A0A803N4I0_CHEQI	K01805	pme3250	Biochanin A	C00814	-0.967355	0.00158117
tr|A0A7C9A657|A0A7C9A657_OPUST	K01805	pme3250	Biochanin A	C00814	0.923743	0.00850098
tr|A0A7C9DEB0|A0A7C9DEB0_OPUST	K01648	pme3250	Biochanin A	C00814	-0.965126	0.00180311
tr|A0A075J241|A0A075J241_SESPO	K01595	pme3250	Biochanin A	C00814	0.923549	0.00854372
tr|A0A7C9CA69|A0A7C9CA69_OPUST	K01412	pme3250	Biochanin A	C00814	-0.919684	0.00941686
tr|A0A0K9QGK5|A0A0K9QGK5_SPIOL	K01183	pme3250	Biochanin A	C00814	-0.973177	0.00106954
tr|O64983|O64983_SPIOL	K01103	pme3250	Biochanin A	C00814	-0.965365	0.0017786
tr|A0A803LYI5|A0A803LYI5_CHEQI	K01051	pme3250	Biochanin A	C00814	-0.966416	0.00167285
tr|A0A7C8YBM1|A0A7C8YBM1_OPUST	K00968	pme3250	Biochanin A	C00814	0.92825	0.00753732
tr|A0A0J8BDJ4|A0A0J8BDJ4_BETVV	K00963	pme3250	Biochanin A	C00814	0.957078	0.00272389
tr|A0A7C9CWF8|A0A7C9CWF8_OPUST	K00814	pme3250	Biochanin A	C00814	-0.993891	5.58747e-05
tr|A0A7C8YUC2|A0A7C8YUC2_OPUST	K00789	pme3250	Biochanin A	C00814	0.984233	0.000370938
tr|A0A0K9QSB6|A0A0K9QSB6_SPIOL	K00609	pme3250	Biochanin A	C00814	-0.958423	0.00255709
tr|A0A803KWG0|A0A803KWG0_CHEQI	K00475	pme3250	Biochanin A	C00814	0.933267	0.00653144
tr|A0A0J8B877|A0A0J8B877_BETVV	K00430	pme3250	Biochanin A	C00814	0.936224	0.00597137
tr|A0A0K9RMQ4|A0A0K9RMQ4_SPIOL	K00345	pme3250	Biochanin A	C00814	0.935583	0.00609061
tr|A0A803LSZ8|A0A803LSZ8_CHEQI	K00284	pme3250	Biochanin A	C00814	-0.960779	0.00227723
tr|Q9AVF1|Q9AVF1_AMATR	K00218	pme3250	Biochanin A	C00814	0.921692	0.00895811
sp|P17878|G3PC_MESCR	K00134	pme3250	Biochanin A	C00814	-0.93823	0.00560553
tr|S5M7R0|S5M7R0_9CARY	K00134	pme3250	Biochanin A	C00814	0.965535	0.00176133
tr|A0A7C8YP21|A0A7C8YP21_OPUST	K00099	pme3250	Biochanin A	C00814	0.939649	0.00535338
tr|A0A0K9RZW6|A0A0K9RZW6_SPIOL	K00099	pme3250	Biochanin A	C00814	0.945498	0.00437471
tr|A0A0K9QYI9|A0A0K9QYI9_SPIOL	K00058	pme3250	Biochanin A	C00814	0.936833	0.00585912
tr|A0A7C9CKP1|A0A7C9CKP1_OPUST	K00033	pme3250	Biochanin A	C00814	0.935191	0.00616413
tr|A0A803LWD9|A0A803LWD9_CHEQI	K00033	pme3250	Biochanin A	C00814	0.945452	0.00438208
tr|A0A803N3S3|A0A803N3S3_CHEQI	K00016	pme3250	Biochanin A	C00814	0.978629	0.000680221
tr|Q8L5T3|Q8L5T3_CHEQI	--	pme3250	Biochanin A	C00814	0.93201	0.0067768
tr|A0A0K9RW14|A0A0K9RW14_SPIOL	--	pme3250	Biochanin A	C00814	0.935038	0.00619309
tr|A0A7C9AMW8|A0A7C9AMW8_OPUST	--	pme3250	Biochanin A	C00814	0.951292	0.0035009
tr|A0A803KY19|A0A803KY19_CHEQI	--	pme3250	Biochanin A	C00814	0.973428	0.0010497
tr|A0A0K9Q6K8|A0A0K9Q6K8_SPIOL	--	pme3250	Biochanin A	C00814	0.985271	0.000323802
tr|A0A7C9DKA4|A0A7C9DKA4_OPUST	K23998	Lmyn006922	Sakuranin	C17391	0.933905	0.00640845
tr|A0A7C9AW95|A0A7C9AW95_OPUST	K23872	Lmyn006922	Sakuranin	C17391	0.940323	0.00523567
sp|P19954|PRSP1_SPIOL	K22943	Lmyn006922	Sakuranin	C17391	-0.96876	0.0014487
tr|A0A803LW35|A0A803LW35_CHEQI	K22683	Lmyn006922	Sakuranin	C17391	-0.995488	3.04939e-05
tr|A0A0K9RL53|A0A0K9RL53_SPIOL	K22683	Lmyn006922	Sakuranin	C17391	-0.986571	0.000269307
tr|A0A803M0C5|A0A803M0C5_CHEQI	K22133	Lmyn006922	Sakuranin	C17391	-0.948344	0.00393362
tr|A0A7C9DJX4|A0A7C9DJX4_OPUST	K22074	Lmyn006922	Sakuranin	C17391	-0.980376	0.000573849
tr|A0A803L8L3|A0A803L8L3_CHEQI	K22068	Lmyn006922	Sakuranin	C17391	-0.95325	0.00322721
tr|A0A803N1V5|A0A803N1V5_CHEQI	K21594	Lmyn006922	Sakuranin	C17391	0.952887	0.00327723
tr|A0A3G4R8L8|A0A3G4R8L8_9CARY	K21568	Lmyn006922	Sakuranin	C17391	-0.944683	0.00450531
sp|P45986|IMT1_MESCR	K21549	Lmyn006922	Sakuranin	C17391	-0.919554	0.00944703
tr|A0A126WWA2|A0A126WWA2_9CARY	K20715	Lmyn006922	Sakuranin	C17391	0.937221	0.00578816
tr|A0A7C8ZBI9|A0A7C8ZBI9_OPUST	K20347	Lmyn006922	Sakuranin	C17391	0.980695	0.000555405
tr|A0A0K9Q8H5|A0A0K9Q8H5_SPIOL	K20043	Lmyn006922	Sakuranin	C17391	0.96063	0.00229448
tr|A0A7C8ZMH0|A0A7C8ZMH0_OPUST	K17991	Lmyn006922	Sakuranin	C17391	-0.926011	0.00800898
tr|A0A0J8B9T6|A0A0J8B9T6_BETVV	K17268	Lmyn006922	Sakuranin	C17391	0.966938	0.00162156
tr|A0A0K9QI95|A0A0K9QI95_SPIOL	K15505	Lmyn006922	Sakuranin	C17391	-0.97941	0.000631567
tr|A0A0K9R7Z7|A0A0K9R7Z7_SPIOL	K15501	Lmyn006922	Sakuranin	C17391	-0.985269	0.000323907
tr|A0A7C8ZUK7|A0A7C8ZUK7_OPUST	K15040	Lmyn006922	Sakuranin	C17391	0.934002	0.00638985
tr|A0A7C9FD32|A0A7C9FD32_OPUST	K15029	Lmyn006922	Sakuranin	C17391	0.946615	0.00419885
tr|A0A7C9DHZ3|A0A7C9DHZ3_OPUST	K14573	Lmyn006922	Sakuranin	C17391	-0.979143	0.000648012
tr|A0A803KSB6|A0A803KSB6_CHEQI	K14411	Lmyn006922	Sakuranin	C17391	-0.94959	0.0037477
tr|A0A7C9A5E2|A0A7C9A5E2_OPUST	K14411	Lmyn006922	Sakuranin	C17391	0.921045	0.00910471
tr|A0A7C9DKS1|A0A7C9DKS1_OPUST	K14319	Lmyn006922	Sakuranin	C17391	-0.939427	0.00539254
tr|A0A0K9QGC4|A0A0K9QGC4_SPIOL	K14290	Lmyn006922	Sakuranin	C17391	0.917829	0.00985081
tr|A0A803LWU0|A0A803LWU0_CHEQI	K13679	Lmyn006922	Sakuranin	C17391	-0.948531	0.0039054
tr|Q711N4|Q711N4_BETVU	K13199	Lmyn006922	Sakuranin	C17391	0.980072	0.000591757
tr|A0A7C8Z3S0|A0A7C8Z3S0_OPUST	K13126	Lmyn006922	Sakuranin	C17391	-0.929389	0.00730281
tr|O04684|O04684_MESCR	K13126	Lmyn006922	Sakuranin	C17391	0.939561	0.00536893
tr|A0A7C9D0K3|A0A7C9D0K3_OPUST	K12502	Lmyn006922	Sakuranin	C17391	-0.964645	0.00185287
tr|A0A803MCR0|A0A803MCR0_CHEQI	K12392	Lmyn006922	Sakuranin	C17391	0.921977	0.00889387
tr|A0A803LD91|A0A803LD91_CHEQI	K12309	Lmyn006922	Sakuranin	C17391	-0.92352	0.00855017
tr|A0A7C9D830|A0A7C9D830_OPUST	K11968	Lmyn006922	Sakuranin	C17391	-0.92902	0.00737843
tr|A0A7C9DA47|A0A7C9DA47_OPUST	K11518	Lmyn006922	Sakuranin	C17391	0.932165	0.00674638
tr|A0A0K9QRV9|A0A0K9QRV9_SPIOL	K11517	Lmyn006922	Sakuranin	C17391	0.942865	0.00480343
tr|A0A7C9CRG3|A0A7C9CRG3_OPUST	K11279	Lmyn006922	Sakuranin	C17391	-0.936952	0.00583734
tr|A0A0K9S0E7|A0A0K9S0E7_SPIOL	K11087	Lmyn006922	Sakuranin	C17391	0.94617	0.00426852
tr|A0A803MJQ5|A0A803MJQ5_CHEQI	K10999	Lmyn006922	Sakuranin	C17391	0.961468	0.00219852
tr|P92920|P92920_AGRGI	K10534	Lmyn006922	Sakuranin	C17391	0.932779	0.00662612
tr|A0A803KPQ6|A0A803KPQ6_CHEQI	K10046	Lmyn006922	Sakuranin	C17391	0.930313	0.00711517
tr|A0A7C9CG23|A0A7C9CG23_OPUST	K09838	Lmyn006922	Sakuranin	C17391	-0.9258	0.00805423
tr|A0A803MCT4|A0A803MCT4_CHEQI	K09560	Lmyn006922	Sakuranin	C17391	-0.979034	0.000654763
tr|A0A7C9CLH5|A0A7C9CLH5_OPUST	K09008	Lmyn006922	Sakuranin	C17391	-0.959528	0.0024238
tr|W6JKE4|W6JKE4_SPIOL	K08916	Lmyn006922	Sakuranin	C17391	-0.98882	0.000186779
tr|A0A7C8ZHG7|A0A7C8ZHG7_OPUST	K08916	Lmyn006922	Sakuranin	C17391	0.976361	0.000831589
tr|A0A803MH58|A0A803MH58_CHEQI	K08914	Lmyn006922	Sakuranin	C17391	-0.94426	0.00457391
tr|A0A7C8Z713|A0A7C8Z713_OPUST	K08908	Lmyn006922	Sakuranin	C17391	-0.983566	0.000402888
tr|A0A803LTK9|A0A803LTK9_CHEQI	K08905	Lmyn006922	Sakuranin	C17391	-0.955157	0.00297123
tr|A0A7C9E0X3|A0A7C9E0X3_OPUST	K08081	Lmyn006922	Sakuranin	C17391	-0.99006	0.000147702
tr|A0A0K9R7I2|A0A0K9R7I2_SPIOL	K07904	Lmyn006922	Sakuranin	C17391	-0.95352	0.00319033
tr|A0A1L5JKC1|A0A1L5JKC1_SESPO	K07374	Lmyn006922	Sakuranin	C17391	0.955863	0.00287911
tr|A0A2I7ZAS4|A0A2I7ZAS4_SESPO	K07151	Lmyn006922	Sakuranin	C17391	0.957508	0.00266995
sp|Q41348|PDX1_STELP	K06215	Lmyn006922	Sakuranin	C17391	-0.930772	0.00702283
tr|A0A0K9RJ72|A0A0K9RJ72_SPIOL	K05929	Lmyn006922	Sakuranin	C17391	0.963627	0.00196048
tr|A0A7C9DL51|A0A7C9DL51_OPUST	K05610	Lmyn006922	Sakuranin	C17391	-0.950579	0.00360336
tr|A0A411JSH2|A0A411JSH2_APTCO	K05572	Lmyn006922	Sakuranin	C17391	0.945106	0.00443726
tr|A0A0J8BDJ6|A0A0J8BDJ6_BETVV	K05275	Lmyn006922	Sakuranin	C17391	0.920766	0.00916838
tr|A0A7C8YBT3|A0A7C8YBT3_OPUST	K04646	Lmyn006922	Sakuranin	C17391	0.962135	0.00212344
tr|H9BQP7|H9BQP7_SUASA	K04565	Lmyn006922	Sakuranin	C17391	0.935066	0.00618778
tr|A0A803N6J3|A0A803N6J3_CHEQI	K04460	Lmyn006922	Sakuranin	C17391	-0.91802	0.00980572
tr|A0A7C9D8G2|A0A7C9D8G2_OPUST	K03860	Lmyn006922	Sakuranin	C17391	-0.968434	0.00147889
tr|A0A7C9E3K4|A0A7C9E3K4_OPUST	K03841	Lmyn006922	Sakuranin	C17391	-0.981783	0.000494762
tr|A0A0K9S1N9|A0A0K9S1N9_SPIOL	K03768	Lmyn006922	Sakuranin	C17391	0.95212	0.00338391
tr|A0A7C9DJB4|A0A7C9DJB4_OPUST	K03686	Lmyn006922	Sakuranin	C17391	-0.950216	0.003656
tr|A0A7C8Z6M3|A0A7C8Z6M3_OPUST	K03564	Lmyn006922	Sakuranin	C17391	-0.990868	0.000124713
tr|H2DZH6|H2DZH6_9CARY	K03564	Lmyn006922	Sakuranin	C17391	-0.943573	0.00468615
tr|A0A7C9DZT0|A0A7C9DZT0_OPUST	K03403	Lmyn006922	Sakuranin	C17391	-0.963204	0.00200596
tr|A0A1B2LUN9|A0A1B2LUN9_9CARY	K03267	Lmyn006922	Sakuranin	C17391	-0.957156	0.00271403
tr|A0A7C9AAW2|A0A7C9AAW2_OPUST	K03262	Lmyn006922	Sakuranin	C17391	0.917727	0.00987483
tr|A0A0A0USB2|A0A0A0USB2_POROL	K03231	Lmyn006922	Sakuranin	C17391	0.943566	0.00468727
tr|A0A803MEP9|A0A803MEP9_CHEQI	K03231	Lmyn006922	Sakuranin	C17391	0.945139	0.00443205
tr|A0A803LVN3|A0A803LVN3_CHEQI	K03152	Lmyn006922	Sakuranin	C17391	-0.981537	0.00050819
tr|A0A0K9RIQ4|A0A0K9RIQ4_SPIOL	K03017	Lmyn006922	Sakuranin	C17391	-0.960644	0.00229288
tr|A0A7C9DB57|A0A7C9DB57_OPUST	K02975	Lmyn006922	Sakuranin	C17391	0.921928	0.0089049
tr|A0A7C9ELL3|A0A7C9ELL3_OPUST	K02962	Lmyn006922	Sakuranin	C17391	0.930177	0.00714262
tr|Q1H8R1|Q1H8R1_OXYRB	K02949	Lmyn006922	Sakuranin	C17391	-0.932019	0.00677502
tr|A0A7C9CZG0|A0A7C9CZG0_OPUST	K02941	Lmyn006922	Sakuranin	C17391	0.959356	0.00244431
tr|A0A803MY52|A0A803MY52_CHEQI	K02940	Lmyn006922	Sakuranin	C17391	0.978173	0.000709417
tr|A0A0K9RT21|A0A0K9RT21_SPIOL	K02936	Lmyn006922	Sakuranin	C17391	0.946311	0.00424641
tr|A0A803L441|A0A803L441_CHEQI	K02923	Lmyn006922	Sakuranin	C17391	0.919577	0.00944176
tr|A0A7C9EW13|A0A7C9EW13_OPUST	K02896	Lmyn006922	Sakuranin	C17391	0.949102	0.00382004
tr|A0A803M6Q1|A0A803M6Q1_CHEQI	K02880	Lmyn006922	Sakuranin	C17391	0.978963	0.000659161
tr|A0A411L2Z6|A0A411L2Z6_9CARY	K02874	Lmyn006922	Sakuranin	C17391	-0.974268	0.000984653
tr|A0A7C8ZUY5|A0A7C8ZUY5_OPUST	K02736	Lmyn006922	Sakuranin	C17391	-0.935583	0.00609074
tr|A0A0K9QP82|A0A0K9QP82_SPIOL	K02727	Lmyn006922	Sakuranin	C17391	-0.954935	0.00300047
tr|A0A7C8ZJR6|A0A7C8ZJR6_OPUST	K02717	Lmyn006922	Sakuranin	C17391	0.964445	0.00187372
tr|A0A0K9S3L2|A0A0K9S3L2_SPIOL	K02716	Lmyn006922	Sakuranin	C17391	-0.978079	0.000715532
tr|A0A7C9DBN2|A0A7C9DBN2_OPUST	K02716	Lmyn006922	Sakuranin	C17391	0.947683	0.00403406
tr|A0A2K9VRX1|A0A2K9VRX1_TETTT	K02707	Lmyn006922	Sakuranin	C17391	-0.983363	0.000412862
tr|A0A7U0IUB6|A0A7U0IUB6_9CARY	K02690	Lmyn006922	Sakuranin	C17391	0.938875	0.00549027
tr|A0A345X0J7|A0A345X0J7_9CARY	K02634	Lmyn006922	Sakuranin	C17391	-0.976665	0.000810433
tr|A0A1Z1GBG8|A0A1Z1GBG8_9CARY	K02634	Lmyn006922	Sakuranin	C17391	-0.974919	0.000935721
tr|A0A7C9CTD2|A0A7C9CTD2_OPUST	K02358	Lmyn006922	Sakuranin	C17391	-0.987806	0.000222125
tr|A0A803L7X6|A0A803L7X6_CHEQI	K02266	Lmyn006922	Sakuranin	C17391	0.955552	0.00291956
tr|F4ZWV0|F4ZWV0_9CARY	K02262	Lmyn006922	Sakuranin	C17391	0.937841	0.00567557
tr|D0QLH0|D0QLH0_9CARY	K02132	Lmyn006922	Sakuranin	C17391	-0.971021	0.00124747
tr|B0LNK4|B0LNK4_9CARY	K01963	Lmyn006922	Sakuranin	C17391	0.94314	0.00475769
tr|A0A0K9RYN2|A0A0K9RYN2_SPIOL	K01900	Lmyn006922	Sakuranin	C17391	-0.948942	0.00384378
tr|A0A7C8YMD1|A0A7C8YMD1_OPUST	K01859	Lmyn006922	Sakuranin	C17391	-0.93431	0.00633099
tr|Q944C3|Q944C3_SUASA	K01858	Lmyn006922	Sakuranin	C17391	-0.94402	0.00461286
tr|A0A7C9CZ99|A0A7C9CZ99_OPUST	K01858	Lmyn006922	Sakuranin	C17391	-0.918121	0.00978177
tr|A0A0K9RW03|A0A0K9RW03_SPIOL	K01853	Lmyn006922	Sakuranin	C17391	0.964946	0.00182163
tr|A0A803L462|A0A803L462_CHEQI	K01823	Lmyn006922	Sakuranin	C17391	0.948183	0.00395796
tr|A0A803N4I0|A0A803N4I0_CHEQI	K01805	Lmyn006922	Sakuranin	C17391	-0.977993	0.000721162
tr|A0A7C9A657|A0A7C9A657_OPUST	K01805	Lmyn006922	Sakuranin	C17391	0.932664	0.00664864
tr|A0A803MGV1|A0A803MGV1_CHEQI	K01759	Lmyn006922	Sakuranin	C17391	-0.965273	0.001788
tr|A0A7C8YLX1|A0A7C8YLX1_OPUST	K01711	Lmyn006922	Sakuranin	C17391	0.946933	0.00414938
tr|A0A7C9DEB0|A0A7C9DEB0_OPUST	K01648	Lmyn006922	Sakuranin	C17391	-0.927518	0.0076901
sp|Q08186|RBS6_MESCR	K01602	Lmyn006922	Sakuranin	C17391	0.956601	0.00278431
tr|A0A411L147|A0A411L147_SESPO	K01601	Lmyn006922	Sakuranin	C17391	0.925328	0.0081557
tr|A0A346M6S3|A0A346M6S3_HYLUD	K01595	Lmyn006922	Sakuranin	C17391	0.946985	0.00414132
tr|A0A075IYY2|A0A075IYY2_9CARY	K01595	Lmyn006922	Sakuranin	C17391	0.988801	0.000187412
tr|O64983|O64983_SPIOL	K01103	Lmyn006922	Sakuranin	C17391	-0.953022	0.00325854
tr|A0A0K9QFY1|A0A0K9QFY1_SPIOL	K01081	Lmyn006922	Sakuranin	C17391	-0.973261	0.00106291
tr|A0A803LYI5|A0A803LYI5_CHEQI	K01051	Lmyn006922	Sakuranin	C17391	-0.963279	0.00199788
tr|A0A0K9Q9P2|A0A0K9Q9P2_SPIOL	K00975	Lmyn006922	Sakuranin	C17391	-0.934998	0.0062006
tr|A0A803MZ65|A0A803MZ65_CHEQI	K00927	Lmyn006922	Sakuranin	C17391	-0.936031	0.00600711
tr|A0A7C8YUC2|A0A7C8YUC2_OPUST	K00789	Lmyn006922	Sakuranin	C17391	0.951244	0.00350772
tr|A0A803KWG0|A0A803KWG0_CHEQI	K00475	Lmyn006922	Sakuranin	C17391	0.939628	0.00535708
tr|A0A0J8B877|A0A0J8B877_BETVV	K00430	Lmyn006922	Sakuranin	C17391	0.954419	0.00306906
tr|A0A0K9RMQ4|A0A0K9RMQ4_SPIOL	K00345	Lmyn006922	Sakuranin	C17391	0.943842	0.00464206
tr|A0A803MJ79|A0A803MJ79_CHEQI	K00284	Lmyn006922	Sakuranin	C17391	-0.985633	0.000308128
tr|A0A803LSZ8|A0A803LSZ8_CHEQI	K00284	Lmyn006922	Sakuranin	C17391	-0.939074	0.00545486
tr|A0A803N9A0|A0A803N9A0_CHEQI	K00218	Lmyn006922	Sakuranin	C17391	-0.950875	0.00356056
tr|A0A0K9RZW6|A0A0K9RZW6_SPIOL	K00099	Lmyn006922	Sakuranin	C17391	0.963552	0.00196847
tr|A0A0K9QYI9|A0A0K9QYI9_SPIOL	K00058	Lmyn006922	Sakuranin	C17391	0.924846	0.00825987
tr|A0A803L1B7|A0A803L1B7_CHEQI	K00036	Lmyn006922	Sakuranin	C17391	0.946539	0.0042108
tr|A0A803N3S3|A0A803N3S3_CHEQI	K00016	Lmyn006922	Sakuranin	C17391	0.967256	0.00159072
tr|A0A803LN64|A0A803LN64_CHEQI	--	Lmyn006922	Sakuranin	C17391	-0.980225	0.000582732
tr|A0A0K9Q765|A0A0K9Q765_SPIOL	--	Lmyn006922	Sakuranin	C17391	-0.959656	0.00240861
tr|A0A803M5T0|A0A803M5T0_CHEQI	--	Lmyn006922	Sakuranin	C17391	-0.943808	0.00464755
tr|A0A0J8B6A0|A0A0J8B6A0_BETVV	--	Lmyn006922	Sakuranin	C17391	0.923273	0.00860479
tr|A0A7C9AMW8|A0A7C9AMW8_OPUST	--	Lmyn006922	Sakuranin	C17391	0.967271	0.00158924
tr|A0A0K9Q6K8|A0A0K9Q6K8_SPIOL	--	Lmyn006922	Sakuranin	C17391	0.979935	0.000599854
tr|Q8L5T3|Q8L5T3_CHEQI	--	Lmyn006922	Sakuranin	C17391	0.988821	0.000186768
tr|A0A7C9AW95|A0A7C9AW95_OPUST	K23872	pmb1096	Indole	C00463	-0.947515	0.00405973
tr|A0A7C9DJX4|A0A7C9DJX4_OPUST	K22074	pmb1096	Indole	C00463	0.940904	0.00513523
tr|A0A3G4R8L8|A0A3G4R8L8_9CARY	K21568	pmb1096	Indole	C00463	0.985036	0.00033421
tr|A0A7C8ZK36|A0A7C8ZK36_OPUST	K20361	pmb1096	Indole	C00463	-0.961671	0.00217547
tr|A0A7C8ZBI9|A0A7C8ZBI9_OPUST	K20347	pmb1096	Indole	C00463	-0.941234	0.0050787
tr|A0A7C8ZN34|A0A7C8ZN34_OPUST	K20102	pmb1096	Indole	C00463	-0.970915	0.0012566
tr|A0A803MD01|A0A803MD01_CHEQI	K17268	pmb1096	Indole	C00463	-0.98053	0.00056492
tr|A0A0J8B9T6|A0A0J8B9T6_BETVV	K17268	pmb1096	Indole	C00463	-0.968442	0.00147812
tr|A0A7C9EF14|A0A7C9EF14_OPUST	K17098	pmb1096	Indole	C00463	0.98413	0.000375772
tr|A0A0K9QI95|A0A0K9QI95_SPIOL	K15505	pmb1096	Indole	C00463	0.975977	0.000858703
tr|A0A0K9R7Z7|A0A0K9R7Z7_SPIOL	K15501	pmb1096	Indole	C00463	0.923908	0.00846468
tr|A0A803LI84|A0A803LI84_CHEQI	K15030	pmb1096	Indole	C00463	-0.928532	0.0074789
tr|A0A7C9FD32|A0A7C9FD32_OPUST	K15029	pmb1096	Indole	C00463	-0.917802	0.00985714
tr|Q1H8M3|Q1H8M3_BETVU	K14565	pmb1096	Indole	C00463	-0.942323	0.00489404
tr|A0A803KSB6|A0A803KSB6_CHEQI	K14411	pmb1096	Indole	C00463	0.945842	0.00432024
tr|A0A7C9DKS1|A0A7C9DKS1_OPUST	K14319	pmb1096	Indole	C00463	0.94999	0.00368889
tr|A0A0K9QGC4|A0A0K9QGC4_SPIOL	K14290	pmb1096	Indole	C00463	-0.926214	0.00796573
tr|A0A803LWU0|A0A803LWU0_CHEQI	K13679	pmb1096	Indole	C00463	0.956873	0.00274976
tr|Q711N4|Q711N4_BETVU	K13199	pmb1096	Indole	C00463	-0.927676	0.00765692
tr|O04684|O04684_MESCR	K13126	pmb1096	Indole	C00463	-0.970338	0.0013067
tr|A0A803LD91|A0A803LD91_CHEQI	K12309	pmb1096	Indole	C00463	0.923302	0.00859829
tr|A0A7C9DA47|A0A7C9DA47_OPUST	K11518	pmb1096	Indole	C00463	-0.957894	0.00262204
tr|A0A803KPQ6|A0A803KPQ6_CHEQI	K10046	pmb1096	Indole	C00463	-0.94396	0.00462269
tr|A0A803M7V5|A0A803M7V5_CHEQI	K09580	pmb1096	Indole	C00463	-0.9198	0.00939007
sp|Q42434|BIP_SPIOL	K09490	pmb1096	Indole	C00463	-0.962568	0.00207556
tr|A0A7C9CLH5|A0A7C9CLH5_OPUST	K09008	pmb1096	Indole	C00463	0.946429	0.00422785
tr|A0A7C8ZHG7|A0A7C8ZHG7_OPUST	K08916	pmb1096	Indole	C00463	-0.946533	0.00421167
tr|W6JKE4|W6JKE4_SPIOL	K08916	pmb1096	Indole	C00463	0.918371	0.00972299
tr|A0A803MH58|A0A803MH58_CHEQI	K08914	pmb1096	Indole	C00463	0.922677	0.00873711
tr|N0DVK2|N0DVK2_9CARY	K08912	pmb1096	Indole	C00463	-0.947806	0.00401516
tr|A0A7C8Z713|A0A7C8Z713_OPUST	K08908	pmb1096	Indole	C00463	0.956751	0.00276525
tr|A0A803LTK9|A0A803LTK9_CHEQI	K08905	pmb1096	Indole	C00463	0.954024	0.00312203
tr|A0A803KU51|A0A803KU51_CHEQI	K08494	pmb1096	Indole	C00463	-0.975923	0.000862582
tr|Q93YG1|Q93YG1_MESCR	K08232	pmb1096	Indole	C00463	0.936048	0.00600394
tr|A0A0K9R7I2|A0A0K9R7I2_SPIOL	K07904	pmb1096	Indole	C00463	0.994219	5.00339e-05
tr|A0A803LP48|A0A803LP48_CHEQI	K07897	pmb1096	Indole	C00463	-0.93681	0.00586333
tr|A0A1L5JKC1|A0A1L5JKC1_SESPO	K07374	pmb1096	Indole	C00463	-0.973494	0.00104454
tr|A0A0K9QJF3|A0A0K9QJF3_SPIOL	K07300	pmb1096	Indole	C00463	-0.946792	0.00417137
tr|A0A2I7ZAS4|A0A2I7ZAS4_SESPO	K07151	pmb1096	Indole	C00463	-0.969604	0.0013718
tr|A0A803M9M0|A0A803M9M0_CHEQI	K05917	pmb1096	Indole	C00463	-0.96892	0.00143396
tr|A0A7C9DL51|A0A7C9DL51_OPUST	K05610	pmb1096	Indole	C00463	0.984843	0.00034288
tr|A0A803N9F5|A0A803N9F5_CHEQI	K05298	pmb1096	Indole	C00463	0.957454	0.00267669
tr|A0A0J8BDJ6|A0A0J8BDJ6_BETVV	K05275	pmb1096	Indole	C00463	-0.932426	0.00669505
tr|A0A7C8YBT3|A0A7C8YBT3_OPUST	K04646	pmb1096	Indole	C00463	-0.956673	0.00277514
tr|H9BQP7|H9BQP7_SUASA	K04565	pmb1096	Indole	C00463	-0.917382	0.00995675
tr|A0A7C8ZWU0|A0A7C8ZWU0_OPUST	K04564	pmb1096	Indole	C00463	0.965431	0.00177184
tr|A0A7C9DWV9|A0A7C9DWV9_OPUST	K03942	pmb1096	Indole	C00463	-0.923407	0.00857504
tr|A0A7C9D8G2|A0A7C9D8G2_OPUST	K03860	pmb1096	Indole	C00463	0.934571	0.00628145
tr|A0A7C9E3K4|A0A7C9E3K4_OPUST	K03841	pmb1096	Indole	C00463	0.938427	0.00557011
tr|A0A0K9S1N9|A0A0K9S1N9_SPIOL	K03768	pmb1096	Indole	C00463	-0.957352	0.00268947
tr|A0A7C9DJB4|A0A7C9DJB4_OPUST	K03686	pmb1096	Indole	C00463	0.944101	0.00459971
tr|A0A1B2LUN9|A0A1B2LUN9_9CARY	K03267	pmb1096	Indole	C00463	0.951958	0.00340668
tr|A0A7C9AAW2|A0A7C9AAW2_OPUST	K03262	pmb1096	Indole	C00463	-0.978251	0.000704381
tr|A0A803L460|A0A803L460_CHEQI	K03240	pmb1096	Indole	C00463	-0.980925	0.000542328
tr|A0A803LVN3|A0A803LVN3_CHEQI	K03152	pmb1096	Indole	C00463	0.952943	0.00326943
tr|A0A0K9QPA3|A0A0K9QPA3_SPIOL	K03113	pmb1096	Indole	C00463	-0.981946	0.000485993
tr|A0A0K9RIQ4|A0A0K9RIQ4_SPIOL	K03017	pmb1096	Indole	C00463	0.961338	0.00221325
tr|A0A803MY52|A0A803MY52_CHEQI	K02940	pmb1096	Indole	C00463	-0.925712	0.00807313
tr|A0A411L2Z6|A0A411L2Z6_9CARY	K02874	pmb1096	Indole	C00463	0.944768	0.0044916
tr|A0A803ML79|A0A803ML79_CHEQI	K02735	pmb1096	Indole	C00463	-0.935782	0.00605349
tr|A0A1Z1GBG8|A0A1Z1GBG8_9CARY	K02634	pmb1096	Indole	C00463	0.92052	0.00922466
tr|A0A345X0J7|A0A345X0J7_9CARY	K02634	pmb1096	Indole	C00463	0.968011	0.00151856
tr|A0A7C9CTD2|A0A7C9CTD2_OPUST	K02358	pmb1096	Indole	C00463	0.952451	0.00333757
tr|F4ZWV0|F4ZWV0_9CARY	K02262	pmb1096	Indole	C00463	-0.94456	0.00452515
tr|D0QLH0|D0QLH0_9CARY	K02132	pmb1096	Indole	C00463	0.93271	0.00663958
tr|A0A0J8B6U7|A0A0J8B6U7_BETVV	K01880	pmb1096	Indole	C00463	-0.96844	0.00147833
tr|A0A7C8YMD1|A0A7C8YMD1_OPUST	K01859	pmb1096	Indole	C00463	0.949111	0.00381863
tr|A0A0K9RW03|A0A0K9RW03_SPIOL	K01853	pmb1096	Indole	C00463	-0.937473	0.00574226
tr|A0A803L462|A0A803L462_CHEQI	K01823	pmb1096	Indole	C00463	-0.959593	0.00241605
tr|A0A803N4I0|A0A803N4I0_CHEQI	K01805	pmb1096	Indole	C00463	0.951124	0.00352486
tr|A0A7C9DC98|A0A7C9DC98_OPUST	K01641	pmb1096	Indole	C00463	-0.981144	0.000529954
sp|Q08186|RBS6_MESCR	K01602	pmb1096	Indole	C00463	-0.936949	0.00583776
tr|A0A411L147|A0A411L147_SESPO	K01601	pmb1096	Indole	C00463	-0.950813	0.0035696
tr|A0A346M6S3|A0A346M6S3_HYLUD	K01595	pmb1096	Indole	C00463	-0.982223	0.000471212
tr|A0A075J241|A0A075J241_SESPO	K01595	pmb1096	Indole	C00463	-0.923294	0.00859999
tr|A0A7C9DZY3|A0A7C9DZY3_OPUST	K01568	pmb1096	Indole	C00463	-0.92241	0.00879685
tr|A0A7C9CA69|A0A7C9CA69_OPUST	K01412	pmb1096	Indole	C00463	0.932796	0.00662278
tr|A0A803LYI5|A0A803LYI5_CHEQI	K01051	pmb1096	Indole	C00463	0.933723	0.00644336
tr|A0A803MZ65|A0A803MZ65_CHEQI	K00927	pmb1096	Indole	C00463	0.928437	0.00749861
tr|A0A0K9R7F6|A0A0K9R7F6_SPIOL	K00627	pmb1096	Indole	C00463	0.947126	0.00411952
tr|A0A7C9CGU2|A0A7C9CGU2_OPUST	K00549	pmb1096	Indole	C00463	-0.939437	0.00539069
tr|A0A803LSZ8|A0A803LSZ8_CHEQI	K00284	pmb1096	Indole	C00463	0.930647	0.00704793
tr|A0A803MJ79|A0A803MJ79_CHEQI	K00284	pmb1096	Indole	C00463	0.973842	0.00101741
tr|Q9AVF1|Q9AVF1_AMATR	K00218	pmb1096	Indole	C00463	-0.941704	0.00499856
tr|S5M7R0|S5M7R0_9CARY	K00134	pmb1096	Indole	C00463	-0.938373	0.00557985
tr|A0A7C8YJ36|A0A7C8YJ36_OPUST	K00121	pmb1096	Indole	C00463	-0.989222	0.000173629
tr|A0A0K9RZW6|A0A0K9RZW6_SPIOL	K00099	pmb1096	Indole	C00463	-0.975008	0.000929108
tr|A0A7C8YP21|A0A7C8YP21_OPUST	K00099	pmb1096	Indole	C00463	-0.955692	0.00290126
tr|A0A803KZE6|A0A803KZE6_CHEQI	K00058	pmb1096	Indole	C00463	-0.980017	0.000594977
tr|A0A0K9QYI9|A0A0K9QYI9_SPIOL	K00058	pmb1096	Indole	C00463	-0.970593	0.00128441
tr|A0A803KSX9|A0A803KSX9_CHEQI	K00025	pmb1096	Indole	C00463	0.984311	0.00036728
tr|A0A803N3S3|A0A803N3S3_CHEQI	K00016	pmb1096	Indole	C00463	-0.954347	0.0030787
tr|A0A7C9AMW8|A0A7C9AMW8_OPUST	--	pmb1096	Indole	C00463	-0.974895	0.000937515
tr|A0A7C8ZK60|A0A7C8ZK60_OPUST	--	pmb1096	Indole	C00463	-0.963742	0.00194814
tr|A0A0K9Q765|A0A0K9Q765_SPIOL	--	pmb1096	Indole	C00463	0.932443	0.0066918
tr|A0A803M5T0|A0A803M5T0_CHEQI	--	pmb1096	Indole	C00463	0.961012	0.00225043
tr|A0A7C9DKA4|A0A7C9DKA4_OPUST	K23998	pmb0964	Isopentenyladenine-7-N-glucoside	--	-0.931931	0.00679237
tr|A0A7C9AW95|A0A7C9AW95_OPUST	K23872	pmb0964	Isopentenyladenine-7-N-glucoside	--	-0.946281	0.00425111
sp|P19954|PRSP1_SPIOL	K22943	pmb0964	Isopentenyladenine-7-N-glucoside	--	0.968186	0.00150212
tr|A0A803LW35|A0A803LW35_CHEQI	K22683	pmb0964	Isopentenyladenine-7-N-glucoside	--	0.969933	0.00134243
tr|A0A0K9RL53|A0A0K9RL53_SPIOL	K22683	pmb0964	Isopentenyladenine-7-N-glucoside	--	0.991432	0.000109805
tr|A0A7C9DN09|A0A7C9DN09_OPUST	K22390	pmb0964	Isopentenyladenine-7-N-glucoside	--	-0.968367	0.00148512
tr|A0A7C9DJX4|A0A7C9DJX4_OPUST	K22074	pmb0964	Isopentenyladenine-7-N-glucoside	--	0.976771	0.000803115
tr|A0A803L8L3|A0A803L8L3_CHEQI	K22068	pmb0964	Isopentenyladenine-7-N-glucoside	--	0.952259	0.00336447
tr|A0A803N1V5|A0A803N1V5_CHEQI	K21594	pmb0964	Isopentenyladenine-7-N-glucoside	--	-0.917239	0.00999068
tr|A0A3G4R8L8|A0A3G4R8L8_9CARY	K21568	pmb0964	Isopentenyladenine-7-N-glucoside	--	0.956107	0.00284759
sp|P45986|IMT1_MESCR	K21549	pmb0964	Isopentenyladenine-7-N-glucoside	--	0.924481	0.00833943
tr|A0A7C8ZK36|A0A7C8ZK36_OPUST	K20361	pmb0964	Isopentenyladenine-7-N-glucoside	--	-0.946601	0.00420108
tr|A0A7C8ZBI9|A0A7C8ZBI9_OPUST	K20347	pmb0964	Isopentenyladenine-7-N-glucoside	--	-0.983111	0.00042546
tr|A0A7C8ZN34|A0A7C8ZN34_OPUST	K20102	pmb0964	Isopentenyladenine-7-N-glucoside	--	-0.930637	0.00705
tr|A0A0K9Q8H5|A0A0K9Q8H5_SPIOL	K20043	pmb0964	Isopentenyladenine-7-N-glucoside	--	-0.99212	9.29041e-05
tr|A0A7C8ZMH0|A0A7C8ZMH0_OPUST	K17991	pmb0964	Isopentenyladenine-7-N-glucoside	--	0.918028	0.0098036
tr|A0A0J8B9T6|A0A0J8B9T6_BETVV	K17268	pmb0964	Isopentenyladenine-7-N-glucoside	--	-0.965098	0.00180599
tr|A0A7C9DEF3|A0A7C9DEF3_OPUST	K17261	pmb0964	Isopentenyladenine-7-N-glucoside	--	-0.918067	0.0097946
tr|A0A7C8ZPH8|A0A7C8ZPH8_OPUST	K17086	pmb0964	Isopentenyladenine-7-N-glucoside	--	-0.920579	0.00921099
tr|A0A0K9QI95|A0A0K9QI95_SPIOL	K15505	pmb0964	Isopentenyladenine-7-N-glucoside	--	0.981079	0.000533626
tr|A0A0K9R7Z7|A0A0K9R7Z7_SPIOL	K15501	pmb0964	Isopentenyladenine-7-N-glucoside	--	0.984534	0.00035696
tr|A0A7C9AWE2|A0A7C9AWE2_OPUST	K15305	pmb0964	Isopentenyladenine-7-N-glucoside	--	0.926646	0.0078739
tr|A0A7C8ZUK7|A0A7C8ZUK7_OPUST	K15040	pmb0964	Isopentenyladenine-7-N-glucoside	--	-0.93826	0.00560005
tr|A0A803LI84|A0A803LI84_CHEQI	K15030	pmb0964	Isopentenyladenine-7-N-glucoside	--	-0.969846	0.00135018
tr|A0A7C9FD32|A0A7C9FD32_OPUST	K15029	pmb0964	Isopentenyladenine-7-N-glucoside	--	-0.971663	0.00119311
tr|A0A7C9DHZ3|A0A7C9DHZ3_OPUST	K14573	pmb0964	Isopentenyladenine-7-N-glucoside	--	0.970906	0.00125737
tr|A0A803LQ24|A0A803LQ24_CHEQI	K14411	pmb0964	Isopentenyladenine-7-N-glucoside	--	-0.940786	0.00515563
tr|A0A7C9A5E2|A0A7C9A5E2_OPUST	K14411	pmb0964	Isopentenyladenine-7-N-glucoside	--	-0.932379	0.00670428
tr|A0A803KSB6|A0A803KSB6_CHEQI	K14411	pmb0964	Isopentenyladenine-7-N-glucoside	--	0.948937	0.0038446
tr|A0A7C9DKS1|A0A7C9DKS1_OPUST	K14319	pmb0964	Isopentenyladenine-7-N-glucoside	--	0.977411	0.000759662
tr|A0A0K9QGC4|A0A0K9QGC4_SPIOL	K14290	pmb0964	Isopentenyladenine-7-N-glucoside	--	-0.954573	0.00304852
tr|A0A803LWU0|A0A803LWU0_CHEQI	K13679	pmb0964	Isopentenyladenine-7-N-glucoside	--	0.970853	0.00126191
tr|A0A7C9EW54|A0A7C9EW54_OPUST	K13435	pmb0964	Isopentenyladenine-7-N-glucoside	--	-0.921125	0.00908663
tr|Q711N4|Q711N4_BETVU	K13199	pmb0964	Isopentenyladenine-7-N-glucoside	--	-0.967491	0.00156805
tr|O04684|O04684_MESCR	K13126	pmb0964	Isopentenyladenine-7-N-glucoside	--	-0.955661	0.0029053
tr|A0A7C8Z3S0|A0A7C8Z3S0_OPUST	K13126	pmb0964	Isopentenyladenine-7-N-glucoside	--	0.969139	0.00141387
tr|A0A803MCR0|A0A803MCR0_CHEQI	K12392	pmb0964	Isopentenyladenine-7-N-glucoside	--	-0.947922	0.00399753
tr|A0A7C9DA47|A0A7C9DA47_OPUST	K11518	pmb0964	Isopentenyladenine-7-N-glucoside	--	-0.972486	0.00112512
tr|A0A0K9QRV9|A0A0K9QRV9_SPIOL	K11517	pmb0964	Isopentenyladenine-7-N-glucoside	--	-0.939933	0.00530372
tr|A0A7C9CRG3|A0A7C9CRG3_OPUST	K11279	pmb0964	Isopentenyladenine-7-N-glucoside	--	0.935861	0.00603883
tr|A0A0K9S0E7|A0A0K9S0E7_SPIOL	K11087	pmb0964	Isopentenyladenine-7-N-glucoside	--	-0.93975	0.00533572
tr|A0A803MJQ5|A0A803MJQ5_CHEQI	K10999	pmb0964	Isopentenyladenine-7-N-glucoside	--	-0.919393	0.00948437
tr|P92920|P92920_AGRGI	K10534	pmb0964	Isopentenyladenine-7-N-glucoside	--	-0.929847	0.00720961
tr|A0A1L5JKA9|A0A1L5JKA9_SESPO	K10355	pmb0964	Isopentenyladenine-7-N-glucoside	--	0.927764	0.00763864
tr|A0A803KPQ6|A0A803KPQ6_CHEQI	K10046	pmb0964	Isopentenyladenine-7-N-glucoside	--	-0.91773	0.00987418
tr|A0A803M7V5|A0A803M7V5_CHEQI	K09580	pmb0964	Isopentenyladenine-7-N-glucoside	--	-0.918014	0.00980697
tr|A0A803MCT4|A0A803MCT4_CHEQI	K09560	pmb0964	Isopentenyladenine-7-N-glucoside	--	0.949181	0.00380827
tr|A0A803LR70|A0A803LR70_CHEQI	K09493	pmb0964	Isopentenyladenine-7-N-glucoside	--	0.918591	0.00967129
tr|A0A7C9CLH5|A0A7C9CLH5_OPUST	K09008	pmb0964	Isopentenyladenine-7-N-glucoside	--	0.972906	0.00109115
tr|A0A7C8ZHG7|A0A7C8ZHG7_OPUST	K08916	pmb0964	Isopentenyladenine-7-N-glucoside	--	-0.99044	0.000136662
tr|W6JKE4|W6JKE4_SPIOL	K08916	pmb0964	Isopentenyladenine-7-N-glucoside	--	0.989628	0.000160815
tr|A0A803MH58|A0A803MH58_CHEQI	K08914	pmb0964	Isopentenyladenine-7-N-glucoside	--	0.972296	0.00114061
tr|A0A7C8Z713|A0A7C8Z713_OPUST	K08908	pmb0964	Isopentenyladenine-7-N-glucoside	--	0.989395	0.000168116
tr|A0A803LTK9|A0A803LTK9_CHEQI	K08905	pmb0964	Isopentenyladenine-7-N-glucoside	--	0.92433	0.00837238
tr|A0A7C9E0X3|A0A7C9E0X3_OPUST	K08081	pmb0964	Isopentenyladenine-7-N-glucoside	--	0.960819	0.00227265
tr|A0A0K9R7I2|A0A0K9R7I2_SPIOL	K07904	pmb0964	Isopentenyladenine-7-N-glucoside	--	0.949395	0.00377646
tr|A0A7C9CK35|A0A7C9CK35_OPUST	K07901	pmb0964	Isopentenyladenine-7-N-glucoside	--	0.93182	0.00681438
tr|A0A1L5JKC1|A0A1L5JKC1_SESPO	K07374	pmb0964	Isopentenyladenine-7-N-glucoside	--	-0.933771	0.00643425
tr|A0A0K9QJF3|A0A0K9QJF3_SPIOL	K07300	pmb0964	Isopentenyladenine-7-N-glucoside	--	-0.929058	0.00737056
tr|A0A2I7ZAS4|A0A2I7ZAS4_SESPO	K07151	pmb0964	Isopentenyladenine-7-N-glucoside	--	-0.943605	0.00468094
tr|A0A0K9R330|A0A0K9R330_SPIOL	K06990	pmb0964	Isopentenyladenine-7-N-glucoside	--	-0.918492	0.00969452
tr|A0A0J8BBQ5|A0A0J8BBQ5_BETVV	K06630	pmb0964	Isopentenyladenine-7-N-glucoside	--	0.925866	0.00803998
sp|Q41348|PDX1_STELP	K06215	pmb0964	Isopentenyladenine-7-N-glucoside	--	0.941139	0.00509491
tr|A0A0K9RJ72|A0A0K9RJ72_SPIOL	K05929	pmb0964	Isopentenyladenine-7-N-glucoside	--	-0.959319	0.00244879
tr|A0A7C9DL51|A0A7C9DL51_OPUST	K05610	pmb0964	Isopentenyladenine-7-N-glucoside	--	0.938807	0.00550225
tr|A0A803N9F5|A0A803N9F5_CHEQI	K05298	pmb0964	Isopentenyladenine-7-N-glucoside	--	0.931845	0.00680928
tr|A0A0J8BDJ6|A0A0J8BDJ6_BETVV	K05275	pmb0964	Isopentenyladenine-7-N-glucoside	--	-0.938804	0.00550282
tr|A0A7C8YBT3|A0A7C8YBT3_OPUST	K04646	pmb0964	Isopentenyladenine-7-N-glucoside	--	-0.958257	0.00257731
tr|A0A7C9DWV9|A0A7C9DWV9_OPUST	K03942	pmb0964	Isopentenyladenine-7-N-glucoside	--	-0.924807	0.00826851
tr|A0A7C9D8G2|A0A7C9D8G2_OPUST	K03860	pmb0964	Isopentenyladenine-7-N-glucoside	--	0.984156	0.000374559
tr|A0A7C9E3K4|A0A7C9E3K4_OPUST	K03841	pmb0964	Isopentenyladenine-7-N-glucoside	--	0.993972	5.43957e-05
tr|A0A0K9S1N9|A0A0K9S1N9_SPIOL	K03768	pmb0964	Isopentenyladenine-7-N-glucoside	--	-0.973675	0.0010304
tr|A0A7C9DJB4|A0A7C9DJB4_OPUST	K03686	pmb0964	Isopentenyladenine-7-N-glucoside	--	0.945097	0.00443882
tr|H2DZH6|H2DZH6_9CARY	K03564	pmb0964	Isopentenyladenine-7-N-glucoside	--	0.954595	0.00304566
tr|A0A7C8Z6M3|A0A7C8Z6M3_OPUST	K03564	pmb0964	Isopentenyladenine-7-N-glucoside	--	0.965643	0.00175033
tr|A0A0K9RUN1|A0A0K9RUN1_SPIOL	K03404	pmb0964	Isopentenyladenine-7-N-glucoside	--	0.953211	0.00323257
tr|A0A7C9DZT0|A0A7C9DZT0_OPUST	K03403	pmb0964	Isopentenyladenine-7-N-glucoside	--	0.983734	0.000394725
tr|A0A1B2LUN9|A0A1B2LUN9_9CARY	K03267	pmb0964	Isopentenyladenine-7-N-glucoside	--	0.980628	0.000559269
tr|A0A803L460|A0A803L460_CHEQI	K03240	pmb0964	Isopentenyladenine-7-N-glucoside	--	-0.937884	0.00566774
tr|A0A803LVN3|A0A803LVN3_CHEQI	K03152	pmb0964	Isopentenyladenine-7-N-glucoside	--	0.991933	9.73466e-05
tr|A0A0K9RIQ4|A0A0K9RIQ4_SPIOL	K03017	pmb0964	Isopentenyladenine-7-N-glucoside	--	0.972358	0.00113557
tr|A0A7C9DB57|A0A7C9DB57_OPUST	K02975	pmb0964	Isopentenyladenine-7-N-glucoside	--	-0.927654	0.0076615
tr|A0A7C9ELL3|A0A7C9ELL3_OPUST	K02962	pmb0964	Isopentenyladenine-7-N-glucoside	--	-0.94167	0.00500439
tr|Q1H8R1|Q1H8R1_OXYRB	K02949	pmb0964	Isopentenyladenine-7-N-glucoside	--	0.973149	0.00107182
tr|A0A7C9CZG0|A0A7C9CZG0_OPUST	K02941	pmb0964	Isopentenyladenine-7-N-glucoside	--	-0.923415	0.00857339
tr|A0A803MY52|A0A803MY52_CHEQI	K02940	pmb0964	Isopentenyladenine-7-N-glucoside	--	-0.990574	0.000132859
tr|A0A0K9RT21|A0A0K9RT21_SPIOL	K02936	pmb0964	Isopentenyladenine-7-N-glucoside	--	-0.95948	0.00242949
tr|A0A803L441|A0A803L441_CHEQI	K02923	pmb0964	Isopentenyladenine-7-N-glucoside	--	-0.941716	0.00499662
tr|A0A7C9EW13|A0A7C9EW13_OPUST	K02896	pmb0964	Isopentenyladenine-7-N-glucoside	--	-0.961653	0.0021775
tr|A0A803M6Q1|A0A803M6Q1_CHEQI	K02880	pmb0964	Isopentenyladenine-7-N-glucoside	--	-0.956275	0.00282605
tr|A0A411L2Z6|A0A411L2Z6_9CARY	K02874	pmb0964	Isopentenyladenine-7-N-glucoside	--	0.970751	0.00127071
tr|A0A7C8ZUY5|A0A7C8ZUY5_OPUST	K02736	pmb0964	Isopentenyladenine-7-N-glucoside	--	0.973625	0.00103432
tr|A0A0K9QP82|A0A0K9QP82_SPIOL	K02727	pmb0964	Isopentenyladenine-7-N-glucoside	--	0.97861	0.000681422
tr|A0A7C8ZJR6|A0A7C8ZJR6_OPUST	K02717	pmb0964	Isopentenyladenine-7-N-glucoside	--	-0.961749	0.00216678
tr|A0A0K9S3L2|A0A0K9S3L2_SPIOL	K02716	pmb0964	Isopentenyladenine-7-N-glucoside	--	0.959156	0.00246825
tr|A0A2K9VRX1|A0A2K9VRX1_TETTT	K02707	pmb0964	Isopentenyladenine-7-N-glucoside	--	0.965915	0.0017229
tr|A0A7U0IUB6|A0A7U0IUB6_9CARY	K02690	pmb0964	Isopentenyladenine-7-N-glucoside	--	-0.942201	0.00491459
tr|A0A1Z1GBG8|A0A1Z1GBG8_9CARY	K02634	pmb0964	Isopentenyladenine-7-N-glucoside	--	0.971731	0.00118739
tr|A0A345X0J7|A0A345X0J7_9CARY	K02634	pmb0964	Isopentenyladenine-7-N-glucoside	--	0.97632	0.000834451
tr|A0A803ML11|A0A803ML11_CHEQI	K02434	pmb0964	Isopentenyladenine-7-N-glucoside	--	0.9335	0.0064863
tr|A0A7C9CTD2|A0A7C9CTD2_OPUST	K02358	pmb0964	Isopentenyladenine-7-N-glucoside	--	0.974834	0.000942041
tr|A0A803L7X6|A0A803L7X6_CHEQI	K02266	pmb0964	Isopentenyladenine-7-N-glucoside	--	-0.951606	0.00345633
tr|F4ZWV0|F4ZWV0_9CARY	K02262	pmb0964	Isopentenyladenine-7-N-glucoside	--	-0.957345	0.00269034
tr|D0QLH0|D0QLH0_9CARY	K02132	pmb0964	Isopentenyladenine-7-N-glucoside	--	0.986047	0.000290668
tr|B0LNK4|B0LNK4_9CARY	K01963	pmb0964	Isopentenyladenine-7-N-glucoside	--	-0.934286	0.00633563
tr|A0A0K9RYN2|A0A0K9RYN2_SPIOL	K01900	pmb0964	Isopentenyladenine-7-N-glucoside	--	0.918816	0.00961873
tr|A0A803M7P4|A0A803M7P4_CHEQI	K01875	pmb0964	Isopentenyladenine-7-N-glucoside	--	-0.920101	0.00932066
tr|A0A7C8YMD1|A0A7C8YMD1_OPUST	K01859	pmb0964	Isopentenyladenine-7-N-glucoside	--	0.967703	0.00154779
tr|Q944C3|Q944C3_SUASA	K01858	pmb0964	Isopentenyladenine-7-N-glucoside	--	0.934411	0.00631181
tr|A0A7C9CZ99|A0A7C9CZ99_OPUST	K01858	pmb0964	Isopentenyladenine-7-N-glucoside	--	0.942891	0.00479902
tr|A0A0K9RW03|A0A0K9RW03_SPIOL	K01853	pmb0964	Isopentenyladenine-7-N-glucoside	--	-0.987099	0.000248585
tr|A0A803L462|A0A803L462_CHEQI	K01823	pmb0964	Isopentenyladenine-7-N-glucoside	--	-0.946902	0.00415422
tr|A0A803N4I0|A0A803N4I0_CHEQI	K01805	pmb0964	Isopentenyladenine-7-N-glucoside	--	0.969538	0.00137773
tr|A0A803MGV1|A0A803MGV1_CHEQI	K01759	pmb0964	Isopentenyladenine-7-N-glucoside	--	0.921369	0.00903121
tr|A0A7C8YLX1|A0A7C8YLX1_OPUST	K01711	pmb0964	Isopentenyladenine-7-N-glucoside	--	-0.933741	0.00643988
tr|A0A7C8ZJM2|A0A7C8ZJM2_OPUST	K01610	pmb0964	Isopentenyladenine-7-N-glucoside	--	0.934512	0.00629255
sp|Q08186|RBS6_MESCR	K01602	pmb0964	Isopentenyladenine-7-N-glucoside	--	-0.982541	0.000454566
tr|A0A411L147|A0A411L147_SESPO	K01601	pmb0964	Isopentenyladenine-7-N-glucoside	--	-0.946861	0.00416065
tr|A0A075IYY2|A0A075IYY2_9CARY	K01595	pmb0964	Isopentenyladenine-7-N-glucoside	--	-0.980964	0.000540105
tr|A0A346M6S3|A0A346M6S3_HYLUD	K01595	pmb0964	Isopentenyladenine-7-N-glucoside	--	-0.971572	0.00120072
tr|A0A075J241|A0A075J241_SESPO	K01595	pmb0964	Isopentenyladenine-7-N-glucoside	--	-0.96274	0.00205656
tr|A0A803M480|A0A803M480_CHEQI	K01358	pmb0964	Isopentenyladenine-7-N-glucoside	--	0.929937	0.0071912
tr|O64983|O64983_SPIOL	K01103	pmb0964	Isopentenyladenine-7-N-glucoside	--	0.952082	0.00338915
tr|A0A0K9QFY1|A0A0K9QFY1_SPIOL	K01081	pmb0964	Isopentenyladenine-7-N-glucoside	--	0.937186	0.00579442
tr|A0A803LYI5|A0A803LYI5_CHEQI	K01051	pmb0964	Isopentenyladenine-7-N-glucoside	--	0.936479	0.0059243
tr|A0A803MZ65|A0A803MZ65_CHEQI	K00927	pmb0964	Isopentenyladenine-7-N-glucoside	--	0.960985	0.00225353
tr|A0A7C8YUC2|A0A7C8YUC2_OPUST	K00789	pmb0964	Isopentenyladenine-7-N-glucoside	--	-0.93317	0.00655019
tr|A0A803KYT5|A0A803KYT5_CHEQI	K00615	pmb0964	Isopentenyladenine-7-N-glucoside	--	0.921379	0.00902892
tr|A0A0K9QSB6|A0A0K9QSB6_SPIOL	K00609	pmb0964	Isopentenyladenine-7-N-glucoside	--	0.920538	0.00922043
tr|A0A803KWG0|A0A803KWG0_CHEQI	K00475	pmb0964	Isopentenyladenine-7-N-glucoside	--	-0.981135	0.000530475
tr|A0A0J8B877|A0A0J8B877_BETVV	K00430	pmb0964	Isopentenyladenine-7-N-glucoside	--	-0.920863	0.00914631
tr|A0A0K9RMQ4|A0A0K9RMQ4_SPIOL	K00345	pmb0964	Isopentenyladenine-7-N-glucoside	--	-0.940846	0.00514527
tr|A0A803LSZ8|A0A803LSZ8_CHEQI	K00284	pmb0964	Isopentenyladenine-7-N-glucoside	--	0.929833	0.00721241
tr|A0A803MJ79|A0A803MJ79_CHEQI	K00284	pmb0964	Isopentenyladenine-7-N-glucoside	--	0.976708	0.000807483
tr|S5M7R0|S5M7R0_9CARY	K00134	pmb0964	Isopentenyladenine-7-N-glucoside	--	-0.945855	0.00431823
sp|P17878|G3PC_MESCR	K00134	pmb0964	Isopentenyladenine-7-N-glucoside	--	0.925703	0.0080751
tr|A0A7C8YJ36|A0A7C8YJ36_OPUST	K00121	pmb0964	Isopentenyladenine-7-N-glucoside	--	-0.921859	0.00892045
tr|A0A0K9RZW6|A0A0K9RZW6_SPIOL	K00099	pmb0964	Isopentenyladenine-7-N-glucoside	--	-0.959085	0.0024768
tr|A0A7C8YP21|A0A7C8YP21_OPUST	K00099	pmb0964	Isopentenyladenine-7-N-glucoside	--	-0.936549	0.00591134
tr|A0A0K9QYI9|A0A0K9QYI9_SPIOL	K00058	pmb0964	Isopentenyladenine-7-N-glucoside	--	-0.95761	0.00265725
tr|A0A803KZE6|A0A803KZE6_CHEQI	K00058	pmb0964	Isopentenyladenine-7-N-glucoside	--	-0.931849	0.00680849
tr|A0A803N3S3|A0A803N3S3_CHEQI	K00016	pmb0964	Isopentenyladenine-7-N-glucoside	--	-0.963848	0.00193686
tr|A0A0K9Q6K8|A0A0K9Q6K8_SPIOL	--	pmb0964	Isopentenyladenine-7-N-glucoside	--	-0.984229	0.000371105
tr|A0A7C9AMW8|A0A7C9AMW8_OPUST	--	pmb0964	Isopentenyladenine-7-N-glucoside	--	-0.969549	0.00137682
tr|Q8L5T3|Q8L5T3_CHEQI	--	pmb0964	Isopentenyladenine-7-N-glucoside	--	-0.96937	0.00139293
tr|A0A0J8B6A0|A0A0J8B6A0_BETVV	--	pmb0964	Isopentenyladenine-7-N-glucoside	--	-0.933668	0.00645404
tr|A0A803KY19|A0A803KY19_CHEQI	--	pmb0964	Isopentenyladenine-7-N-glucoside	--	-0.918289	0.00974216
tr|A0A803M5T0|A0A803M5T0_CHEQI	--	pmb0964	Isopentenyladenine-7-N-glucoside	--	0.940815	0.0051506
tr|A0A803LN64|A0A803LN64_CHEQI	--	pmb0964	Isopentenyladenine-7-N-glucoside	--	0.970558	0.00128751
tr|A0A0K9Q765|A0A0K9Q765_SPIOL	--	pmb0964	Isopentenyladenine-7-N-glucoside	--	0.988937	0.0001829
tr|A0A7C9AW95|A0A7C9AW95_OPUST	K23872	Lmsp003252	Isorhamnetin-3-O-sophoroside	--	0.938025	0.00564227
sp|P19954|PRSP1_SPIOL	K22943	Lmsp003252	Isorhamnetin-3-O-sophoroside	--	-0.947941	0.0039946
tr|A0A0K9RL53|A0A0K9RL53_SPIOL	K22683	Lmsp003252	Isorhamnetin-3-O-sophoroside	--	-0.962356	0.00209893
tr|A0A803LW35|A0A803LW35_CHEQI	K22683	Lmsp003252	Isorhamnetin-3-O-sophoroside	--	-0.956628	0.00278088
tr|A0A7C9DN09|A0A7C9DN09_OPUST	K22390	Lmsp003252	Isorhamnetin-3-O-sophoroside	--	0.962146	0.00212222
tr|A0A7C9DJX4|A0A7C9DJX4_OPUST	K22074	Lmsp003252	Isorhamnetin-3-O-sophoroside	--	-0.958054	0.00260236
tr|A0A3G4R8L8|A0A3G4R8L8_9CARY	K21568	Lmsp003252	Isorhamnetin-3-O-sophoroside	--	-0.991095	0.000118592
sp|P45986|IMT1_MESCR	K21549	Lmsp003252	Isorhamnetin-3-O-sophoroside	--	-0.934009	0.00638843
tr|A0A126WWA2|A0A126WWA2_9CARY	K20715	Lmsp003252	Isorhamnetin-3-O-sophoroside	--	0.920958	0.0091245
tr|A0A7C8ZK36|A0A7C8ZK36_OPUST	K20361	Lmsp003252	Isorhamnetin-3-O-sophoroside	--	0.963593	0.00196411
tr|A0A7C8ZBI9|A0A7C8ZBI9_OPUST	K20347	Lmsp003252	Isorhamnetin-3-O-sophoroside	--	0.990225	0.000142866
tr|A0A7C8ZN34|A0A7C8ZN34_OPUST	K20102	Lmsp003252	Isorhamnetin-3-O-sophoroside	--	0.936225	0.00597118
tr|A0A0K9Q8H5|A0A0K9Q8H5_SPIOL	K20043	Lmsp003252	Isorhamnetin-3-O-sophoroside	--	0.963925	0.00192863
tr|A0A7C8ZMH0|A0A7C8ZMH0_OPUST	K17991	Lmsp003252	Isorhamnetin-3-O-sophoroside	--	-0.94684	0.00416393
tr|A0A803MD01|A0A803MD01_CHEQI	K17268	Lmsp003252	Isorhamnetin-3-O-sophoroside	--	0.944092	0.00460116
tr|A0A0J8B9T6|A0A0J8B9T6_BETVV	K17268	Lmsp003252	Isorhamnetin-3-O-sophoroside	--	0.968031	0.00151667
tr|A0A7C9EF14|A0A7C9EF14_OPUST	K17098	Lmsp003252	Isorhamnetin-3-O-sophoroside	--	-0.944087	0.00460205
tr|A0A0K9QI95|A0A0K9QI95_SPIOL	K15505	Lmsp003252	Isorhamnetin-3-O-sophoroside	--	-0.989539	0.000163574
tr|A0A0K9R7Z7|A0A0K9R7Z7_SPIOL	K15501	Lmsp003252	Isorhamnetin-3-O-sophoroside	--	-0.962434	0.00209029
tr|A0A803LI84|A0A803LI84_CHEQI	K15030	Lmsp003252	Isorhamnetin-3-O-sophoroside	--	0.972219	0.00114698
tr|A0A7C9FD32|A0A7C9FD32_OPUST	K15029	Lmsp003252	Isorhamnetin-3-O-sophoroside	--	0.976611	0.000814176
tr|A0A7C9DHZ3|A0A7C9DHZ3_OPUST	K14573	Lmsp003252	Isorhamnetin-3-O-sophoroside	--	-0.942179	0.00491819
tr|Q1H8M3|Q1H8M3_BETVU	K14565	Lmsp003252	Isorhamnetin-3-O-sophoroside	--	0.922532	0.00876941
tr|A0A803KSB6|A0A803KSB6_CHEQI	K14411	Lmsp003252	Isorhamnetin-3-O-sophoroside	--	-0.975785	0.000872456
tr|A0A7C9DKS1|A0A7C9DKS1_OPUST	K14319	Lmsp003252	Isorhamnetin-3-O-sophoroside	--	-0.977618	0.000745828
tr|A0A0K9QGC4|A0A0K9QGC4_SPIOL	K14290	Lmsp003252	Isorhamnetin-3-O-sophoroside	--	0.936436	0.0059322
tr|A0A803LWU0|A0A803LWU0_CHEQI	K13679	Lmsp003252	Isorhamnetin-3-O-sophoroside	--	-0.962606	0.00207127
tr|Q711N4|Q711N4_BETVU	K13199	Lmsp003252	Isorhamnetin-3-O-sophoroside	--	0.944784	0.00448905
tr|A0A7C8Z3S0|A0A7C8Z3S0_OPUST	K13126	Lmsp003252	Isorhamnetin-3-O-sophoroside	--	-0.971907	0.00117275
tr|O04684|O04684_MESCR	K13126	Lmsp003252	Isorhamnetin-3-O-sophoroside	--	0.988488	0.000198016
tr|A0A7C9DA47|A0A7C9DA47_OPUST	K11518	Lmsp003252	Isorhamnetin-3-O-sophoroside	--	0.973077	0.00107749
tr|A0A0K9QRV9|A0A0K9QRV9_SPIOL	K11517	Lmsp003252	Isorhamnetin-3-O-sophoroside	--	0.935025	0.00619555
tr|A0A7C9CRG3|A0A7C9CRG3_OPUST	K11279	Lmsp003252	Isorhamnetin-3-O-sophoroside	--	-0.950017	0.00368495
tr|A0A803KPQ6|A0A803KPQ6_CHEQI	K10046	Lmsp003252	Isorhamnetin-3-O-sophoroside	--	0.951593	0.00345814
tr|A0A803M7V5|A0A803M7V5_CHEQI	K09580	Lmsp003252	Isorhamnetin-3-O-sophoroside	--	0.948047	0.00397853
sp|Q42434|BIP_SPIOL	K09490	Lmsp003252	Isorhamnetin-3-O-sophoroside	--	0.917723	0.00987586
tr|A0A7C9CLH5|A0A7C9CLH5_OPUST	K09008	Lmsp003252	Isorhamnetin-3-O-sophoroside	--	-0.994078	5.25095e-05
tr|W6JKE4|W6JKE4_SPIOL	K08916	Lmsp003252	Isorhamnetin-3-O-sophoroside	--	-0.967172	0.00159883
tr|A0A7C8ZHG7|A0A7C8ZHG7_OPUST	K08916	Lmsp003252	Isorhamnetin-3-O-sophoroside	--	0.977825	0.000732115
tr|A0A803MH58|A0A803MH58_CHEQI	K08914	Lmsp003252	Isorhamnetin-3-O-sophoroside	--	-0.97418	0.000991429
tr|A0A7C8Z713|A0A7C8Z713_OPUST	K08908	Lmsp003252	Isorhamnetin-3-O-sophoroside	--	-0.986351	0.000278162
tr|A0A803LTK9|A0A803LTK9_CHEQI	K08905	Lmsp003252	Isorhamnetin-3-O-sophoroside	--	-0.96044	0.0023165
tr|A0A803KU51|A0A803KU51_CHEQI	K08494	Lmsp003252	Isorhamnetin-3-O-sophoroside	--	0.924985	0.00822991
tr|A0A7C8ZY46|A0A7C8ZY46_OPUST	K08333	Lmsp003252	Isorhamnetin-3-O-sophoroside	--	0.93406	0.00637886
tr|A0A7C9E0X3|A0A7C9E0X3_OPUST	K08081	Lmsp003252	Isorhamnetin-3-O-sophoroside	--	-0.951061	0.0035339
tr|A0A0K9R7I2|A0A0K9R7I2_SPIOL	K07904	Lmsp003252	Isorhamnetin-3-O-sophoroside	--	-0.980322	0.000577055
tr|A0A7C9CK35|A0A7C9CK35_OPUST	K07901	Lmsp003252	Isorhamnetin-3-O-sophoroside	--	-0.936439	0.00593161
tr|A0A1L5JKC1|A0A1L5JKC1_SESPO	K07374	Lmsp003252	Isorhamnetin-3-O-sophoroside	--	0.972576	0.0011178
tr|A0A0K9QJF3|A0A0K9QJF3_SPIOL	K07300	Lmsp003252	Isorhamnetin-3-O-sophoroside	--	0.922363	0.00880733
tr|A0A2I7ZAS4|A0A2I7ZAS4_SESPO	K07151	Lmsp003252	Isorhamnetin-3-O-sophoroside	--	0.958608	0.00253454
tr|A0A803M9M0|A0A803M9M0_CHEQI	K05917	Lmsp003252	Isorhamnetin-3-O-sophoroside	--	0.94454	0.00452843
tr|A0A7C9DL51|A0A7C9DL51_OPUST	K05610	Lmsp003252	Isorhamnetin-3-O-sophoroside	--	-0.957366	0.0026877
tr|A0A803N9F5|A0A803N9F5_CHEQI	K05298	Lmsp003252	Isorhamnetin-3-O-sophoroside	--	-0.971608	0.00119773
tr|A0A0J8BDJ6|A0A0J8BDJ6_BETVV	K05275	Lmsp003252	Isorhamnetin-3-O-sophoroside	--	0.924307	0.00837722
tr|A0A7C8YBT3|A0A7C8YBT3_OPUST	K04646	Lmsp003252	Isorhamnetin-3-O-sophoroside	--	0.987964	0.000216428
tr|A0A0K9QRF8|A0A0K9QRF8_SPIOL	K04460	Lmsp003252	Isorhamnetin-3-O-sophoroside	--	0.931049	0.00696751
tr|A0A7C9DWV9|A0A7C9DWV9_OPUST	K03942	Lmsp003252	Isorhamnetin-3-O-sophoroside	--	0.937049	0.0058196
tr|A0A7C9D8G2|A0A7C9D8G2_OPUST	K03860	Lmsp003252	Isorhamnetin-3-O-sophoroside	--	-0.961435	0.00220226
tr|A0A7C9E3K4|A0A7C9E3K4_OPUST	K03841	Lmsp003252	Isorhamnetin-3-O-sophoroside	--	-0.978034	0.000718457
tr|A0A0K9S1N9|A0A0K9S1N9_SPIOL	K03768	Lmsp003252	Isorhamnetin-3-O-sophoroside	--	0.976979	0.000788824
tr|A0A7C9DJB4|A0A7C9DJB4_OPUST	K03686	Lmsp003252	Isorhamnetin-3-O-sophoroside	--	-0.930713	0.00703479
tr|A0A7C8Z6M3|A0A7C8Z6M3_OPUST	K03564	Lmsp003252	Isorhamnetin-3-O-sophoroside	--	-0.939683	0.00534755
tr|A0A7C9DZT0|A0A7C9DZT0_OPUST	K03403	Lmsp003252	Isorhamnetin-3-O-sophoroside	--	-0.942156	0.0049222
tr|A0A1B2LUN9|A0A1B2LUN9_9CARY	K03267	Lmsp003252	Isorhamnetin-3-O-sophoroside	--	-0.99661	1.72165e-05
tr|A0A7C9AAW2|A0A7C9AAW2_OPUST	K03262	Lmsp003252	Isorhamnetin-3-O-sophoroside	--	0.941928	0.00496057
tr|A0A7C8YGV5|A0A7C8YGV5_OPUST	K03249	Lmsp003252	Isorhamnetin-3-O-sophoroside	--	0.925558	0.00810624
tr|A0A803L460|A0A803L460_CHEQI	K03240	Lmsp003252	Isorhamnetin-3-O-sophoroside	--	0.964561	0.00186162
tr|A0A803LVN3|A0A803LVN3_CHEQI	K03152	Lmsp003252	Isorhamnetin-3-O-sophoroside	--	-0.992682	8.01404e-05
tr|A0A803N915|A0A803N915_CHEQI	K03033	Lmsp003252	Isorhamnetin-3-O-sophoroside	--	0.941217	0.00508156
tr|A0A0K9RIQ4|A0A0K9RIQ4_SPIOL	K03017	Lmsp003252	Isorhamnetin-3-O-sophoroside	--	-0.964339	0.00188485
tr|Q1H8R1|Q1H8R1_OXYRB	K02949	Lmsp003252	Isorhamnetin-3-O-sophoroside	--	-0.925826	0.00804871
tr|A0A803MY52|A0A803MY52_CHEQI	K02940	Lmsp003252	Isorhamnetin-3-O-sophoroside	--	0.990117	0.000146014
tr|A0A0K9RT21|A0A0K9RT21_SPIOL	K02936	Lmsp003252	Isorhamnetin-3-O-sophoroside	--	0.928217	0.00754431
tr|A0A7C9EW13|A0A7C9EW13_OPUST	K02896	Lmsp003252	Isorhamnetin-3-O-sophoroside	--	0.932316	0.00671657
tr|A0A803M6Q1|A0A803M6Q1_CHEQI	K02880	Lmsp003252	Isorhamnetin-3-O-sophoroside	--	0.917929	0.00982719
tr|A0A411L2Z6|A0A411L2Z6_9CARY	K02874	Lmsp003252	Isorhamnetin-3-O-sophoroside	--	-0.964074	0.00191283
tr|A0A7C8ZUY5|A0A7C8ZUY5_OPUST	K02736	Lmsp003252	Isorhamnetin-3-O-sophoroside	--	-0.968586	0.0014648
tr|A0A0K9QP82|A0A0K9QP82_SPIOL	K02727	Lmsp003252	Isorhamnetin-3-O-sophoroside	--	-0.969573	0.00137462
tr|A0A7C8ZJR6|A0A7C8ZJR6_OPUST	K02717	Lmsp003252	Isorhamnetin-3-O-sophoroside	--	0.96834	0.00148767
tr|A0A0K9S3L2|A0A0K9S3L2_SPIOL	K02716	Lmsp003252	Isorhamnetin-3-O-sophoroside	--	-0.972283	0.0011417
tr|A0A2K9VRX1|A0A2K9VRX1_TETTT	K02707	Lmsp003252	Isorhamnetin-3-O-sophoroside	--	-0.938278	0.00559675
tr|A0A7U0IUB6|A0A7U0IUB6_9CARY	K02690	Lmsp003252	Isorhamnetin-3-O-sophoroside	--	0.934881	0.00622262
tr|A0A345X0J7|A0A345X0J7_9CARY	K02634	Lmsp003252	Isorhamnetin-3-O-sophoroside	--	-0.977166	0.000776161
tr|A0A1Z1GBG8|A0A1Z1GBG8_9CARY	K02634	Lmsp003252	Isorhamnetin-3-O-sophoroside	--	-0.943563	0.00468779
tr|A0A7C9CTD2|A0A7C9CTD2_OPUST	K02358	Lmsp003252	Isorhamnetin-3-O-sophoroside	--	-0.968549	0.00146824
tr|A0A803L7X6|A0A803L7X6_CHEQI	K02266	Lmsp003252	Isorhamnetin-3-O-sophoroside	--	0.919431	0.00947563
tr|F4ZWV0|F4ZWV0_9CARY	K02262	Lmsp003252	Isorhamnetin-3-O-sophoroside	--	0.987897	0.000218821
tr|D0QLH0|D0QLH0_9CARY	K02132	Lmsp003252	Isorhamnetin-3-O-sophoroside	--	-0.968353	0.00148641
tr|A0A7C8YMD1|A0A7C8YMD1_OPUST	K01859	Lmsp003252	Isorhamnetin-3-O-sophoroside	--	-0.990372	0.000138595
tr|A0A7C9CZ99|A0A7C9CZ99_OPUST	K01858	Lmsp003252	Isorhamnetin-3-O-sophoroside	--	-0.947704	0.00403072
tr|Q944C3|Q944C3_SUASA	K01858	Lmsp003252	Isorhamnetin-3-O-sophoroside	--	-0.933397	0.00650628
tr|A0A0K9RW03|A0A0K9RW03_SPIOL	K01853	Lmsp003252	Isorhamnetin-3-O-sophoroside	--	0.968992	0.00142734
tr|A0A803L462|A0A803L462_CHEQI	K01823	Lmsp003252	Isorhamnetin-3-O-sophoroside	--	0.957264	0.00270046
tr|A0A803N4I0|A0A803N4I0_CHEQI	K01805	Lmsp003252	Isorhamnetin-3-O-sophoroside	--	-0.957162	0.00271339
tr|A0A7C8YLX1|A0A7C8YLX1_OPUST	K01711	Lmsp003252	Isorhamnetin-3-O-sophoroside	--	0.937627	0.00571427
tr|A0A7C9DC98|A0A7C9DC98_OPUST	K01641	Lmsp003252	Isorhamnetin-3-O-sophoroside	--	0.941036	0.0051127
tr|A0A7C8ZJM2|A0A7C8ZJM2_OPUST	K01610	Lmsp003252	Isorhamnetin-3-O-sophoroside	--	-0.946815	0.00416767
sp|Q08186|RBS6_MESCR	K01602	Lmsp003252	Isorhamnetin-3-O-sophoroside	--	0.993414	6.49296e-05
tr|A0A411L147|A0A411L147_SESPO	K01601	Lmsp003252	Isorhamnetin-3-O-sophoroside	--	0.94623	0.00425917
tr|A0A075IYY2|A0A075IYY2_9CARY	K01595	Lmsp003252	Isorhamnetin-3-O-sophoroside	--	0.959399	0.00243925
tr|A0A075J241|A0A075J241_SESPO	K01595	Lmsp003252	Isorhamnetin-3-O-sophoroside	--	0.9665	0.0016646
tr|A0A346M6S3|A0A346M6S3_HYLUD	K01595	Lmsp003252	Isorhamnetin-3-O-sophoroside	--	0.992617	8.156e-05
tr|A0A7C9DZY3|A0A7C9DZY3_OPUST	K01568	Lmsp003252	Isorhamnetin-3-O-sophoroside	--	0.918593	0.0096709
tr|O64983|O64983_SPIOL	K01103	Lmsp003252	Isorhamnetin-3-O-sophoroside	--	-0.920987	0.00911791
tr|A0A803LYI5|A0A803LYI5_CHEQI	K01051	Lmsp003252	Isorhamnetin-3-O-sophoroside	--	-0.929508	0.00727863
tr|A0A803MZ65|A0A803MZ65_CHEQI	K00927	Lmsp003252	Isorhamnetin-3-O-sophoroside	--	-0.958796	0.00251163
tr|A0A803KYT5|A0A803KYT5_CHEQI	K00615	Lmsp003252	Isorhamnetin-3-O-sophoroside	--	-0.947757	0.00402272
tr|A0A803KWG0|A0A803KWG0_CHEQI	K00475	Lmsp003252	Isorhamnetin-3-O-sophoroside	--	0.960241	0.00233978
tr|A0A803MJ79|A0A803MJ79_CHEQI	K00284	Lmsp003252	Isorhamnetin-3-O-sophoroside	--	-0.989051	0.000179166
tr|S5M7R0|S5M7R0_9CARY	K00134	Lmsp003252	Isorhamnetin-3-O-sophoroside	--	0.94025	0.00524852
tr|A0A7C8YJ36|A0A7C8YJ36_OPUST	K00121	Lmsp003252	Isorhamnetin-3-O-sophoroside	--	0.951639	0.00345156
tr|A0A7C8YP21|A0A7C8YP21_OPUST	K00099	Lmsp003252	Isorhamnetin-3-O-sophoroside	--	0.941563	0.00502255
tr|A0A0K9RZW6|A0A0K9RZW6_SPIOL	K00099	Lmsp003252	Isorhamnetin-3-O-sophoroside	--	0.961132	0.00223674
tr|A0A0K9QYI9|A0A0K9QYI9_SPIOL	K00058	Lmsp003252	Isorhamnetin-3-O-sophoroside	--	0.962789	0.00205121
tr|A0A803KZE6|A0A803KZE6_CHEQI	K00058	Lmsp003252	Isorhamnetin-3-O-sophoroside	--	0.97201	0.00116416
tr|A0A803KSX9|A0A803KSX9_CHEQI	K00025	Lmsp003252	Isorhamnetin-3-O-sophoroside	--	-0.948976	0.00383878
tr|A0A803N3S3|A0A803N3S3_CHEQI	K00016	Lmsp003252	Isorhamnetin-3-O-sophoroside	--	0.955498	0.00292663
tr|A0A0K9Q765|A0A0K9Q765_SPIOL	--	Lmsp003252	Isorhamnetin-3-O-sophoroside	--	-0.979775	0.000609443
tr|A0A803M5T0|A0A803M5T0_CHEQI	--	Lmsp003252	Isorhamnetin-3-O-sophoroside	--	-0.974497	0.000967341
tr|A0A803LN64|A0A803LN64_CHEQI	--	Lmsp003252	Isorhamnetin-3-O-sophoroside	--	-0.947085	0.00412596
tr|Q8L5T3|Q8L5T3_CHEQI	--	Lmsp003252	Isorhamnetin-3-O-sophoroside	--	0.938998	0.00546841
tr|A0A0K9Q6K8|A0A0K9Q6K8_SPIOL	--	Lmsp003252	Isorhamnetin-3-O-sophoroside	--	0.956168	0.00283975
tr|A0A7C8ZK60|A0A7C8ZK60_OPUST	--	Lmsp003252	Isorhamnetin-3-O-sophoroside	--	0.961265	0.00222157
tr|A0A7C9AMW8|A0A7C9AMW8_OPUST	--	Lmsp003252	Isorhamnetin-3-O-sophoroside	--	0.969847	0.00135011
tr|A0A7C9AW95|A0A7C9AW95_OPUST	K23872	Hmcp001578	Isorhamnetin-3,7-O-diglucoside	--	0.958428	0.00255641
sp|P19954|PRSP1_SPIOL	K22943	Hmcp001578	Isorhamnetin-3,7-O-diglucoside	--	-0.95862	0.00253304
tr|A0A803LW35|A0A803LW35_CHEQI	K22683	Hmcp001578	Isorhamnetin-3,7-O-diglucoside	--	-0.989196	0.000174454
tr|A0A0K9RL53|A0A0K9RL53_SPIOL	K22683	Hmcp001578	Isorhamnetin-3,7-O-diglucoside	--	-0.985936	0.000295312
tr|A0A7C9DN09|A0A7C9DN09_OPUST	K22390	Hmcp001578	Isorhamnetin-3,7-O-diglucoside	--	0.941638	0.00500973
tr|A0A803M0C5|A0A803M0C5_CHEQI	K22133	Hmcp001578	Isorhamnetin-3,7-O-diglucoside	--	-0.924624	0.00830825
tr|A0A7C9DJX4|A0A7C9DJX4_OPUST	K22074	Hmcp001578	Isorhamnetin-3,7-O-diglucoside	--	-0.982976	0.000432259
tr|A0A803L8L3|A0A803L8L3_CHEQI	K22068	Hmcp001578	Isorhamnetin-3,7-O-diglucoside	--	-0.946068	0.00428448
tr|A0A803N1V5|A0A803N1V5_CHEQI	K21594	Hmcp001578	Isorhamnetin-3,7-O-diglucoside	--	0.947888	0.0040027
tr|A0A3G4R8L8|A0A3G4R8L8_9CARY	K21568	Hmcp001578	Isorhamnetin-3,7-O-diglucoside	--	-0.965869	0.00172747
sp|P45986|IMT1_MESCR	K21549	Hmcp001578	Isorhamnetin-3,7-O-diglucoside	--	-0.93395	0.00639985
tr|A0A126WWA2|A0A126WWA2_9CARY	K20715	Hmcp001578	Isorhamnetin-3,7-O-diglucoside	--	0.941029	0.00511388
tr|A0A7C8ZK36|A0A7C8ZK36_OPUST	K20361	Hmcp001578	Isorhamnetin-3,7-O-diglucoside	--	0.931424	0.00689285
tr|A0A7C8ZBI9|A0A7C8ZBI9_OPUST	K20347	Hmcp001578	Isorhamnetin-3,7-O-diglucoside	--	0.991325	0.00011255
tr|A0A7C8ZN34|A0A7C8ZN34_OPUST	K20102	Hmcp001578	Isorhamnetin-3,7-O-diglucoside	--	0.936897	0.00584729
tr|A0A0K9Q8H5|A0A0K9Q8H5_SPIOL	K20043	Hmcp001578	Isorhamnetin-3,7-O-diglucoside	--	0.973315	0.00105861
tr|A0A7C8ZMH0|A0A7C8ZMH0_OPUST	K17991	Hmcp001578	Isorhamnetin-3,7-O-diglucoside	--	-0.935561	0.00609475
tr|A0A0J8B9T6|A0A0J8B9T6_BETVV	K17268	Hmcp001578	Isorhamnetin-3,7-O-diglucoside	--	0.981352	0.000518387
tr|A0A0K9QI95|A0A0K9QI95_SPIOL	K15505	Hmcp001578	Isorhamnetin-3,7-O-diglucoside	--	-0.987621	0.000228929
tr|A0A0K9R7Z7|A0A0K9R7Z7_SPIOL	K15501	Hmcp001578	Isorhamnetin-3,7-O-diglucoside	--	-0.98313	0.000424514
tr|A0A7C8ZUK7|A0A7C8ZUK7_OPUST	K15040	Hmcp001578	Isorhamnetin-3,7-O-diglucoside	--	0.919815	0.00938678
tr|A0A803LI84|A0A803LI84_CHEQI	K15030	Hmcp001578	Isorhamnetin-3,7-O-diglucoside	--	0.946079	0.00428287
tr|A0A7C9FD32|A0A7C9FD32_OPUST	K15029	Hmcp001578	Isorhamnetin-3,7-O-diglucoside	--	0.969541	0.00137752
tr|A0A7C9DHZ3|A0A7C9DHZ3_OPUST	K14573	Hmcp001578	Isorhamnetin-3,7-O-diglucoside	--	-0.976954	0.000790534
tr|A0A803KSB6|A0A803KSB6_CHEQI	K14411	Hmcp001578	Isorhamnetin-3,7-O-diglucoside	--	-0.953514	0.00319113
tr|A0A7C9DKS1|A0A7C9DKS1_OPUST	K14319	Hmcp001578	Isorhamnetin-3,7-O-diglucoside	--	-0.96829	0.00149231
tr|A0A0K9QGC4|A0A0K9QGC4_SPIOL	K14290	Hmcp001578	Isorhamnetin-3,7-O-diglucoside	--	0.945053	0.00444581
tr|A0A803LWU0|A0A803LWU0_CHEQI	K13679	Hmcp001578	Isorhamnetin-3,7-O-diglucoside	--	-0.969816	0.00135284
tr|Q711N4|Q711N4_BETVU	K13199	Hmcp001578	Isorhamnetin-3,7-O-diglucoside	--	0.978896	0.000663384
tr|A0A7C8Z3S0|A0A7C8Z3S0_OPUST	K13126	Hmcp001578	Isorhamnetin-3,7-O-diglucoside	--	-0.945771	0.00433147
tr|O04684|O04684_MESCR	K13126	Hmcp001578	Isorhamnetin-3,7-O-diglucoside	--	0.95715	0.00271487
tr|A0A0K9QUE6|A0A0K9QUE6_SPIOL	K12874	Hmcp001578	Isorhamnetin-3,7-O-diglucoside	--	0.924033	0.0084372
tr|A0A7C9D0K3|A0A7C9D0K3_OPUST	K12502	Hmcp001578	Isorhamnetin-3,7-O-diglucoside	--	-0.936981	0.00583188
tr|A0A803MCR0|A0A803MCR0_CHEQI	K12392	Hmcp001578	Isorhamnetin-3,7-O-diglucoside	--	0.932136	0.006752
tr|A0A803LD91|A0A803LD91_CHEQI	K12309	Hmcp001578	Isorhamnetin-3,7-O-diglucoside	--	-0.927536	0.00768624
tr|A0A7C9D830|A0A7C9D830_OPUST	K11968	Hmcp001578	Isorhamnetin-3,7-O-diglucoside	--	-0.927607	0.00767146
tr|A0A7C9DA47|A0A7C9DA47_OPUST	K11518	Hmcp001578	Isorhamnetin-3,7-O-diglucoside	--	0.958376	0.00256279
tr|A0A0K9QRV9|A0A0K9QRV9_SPIOL	K11517	Hmcp001578	Isorhamnetin-3,7-O-diglucoside	--	0.957205	0.00270796
tr|A0A7C9CRG3|A0A7C9CRG3_OPUST	K11279	Hmcp001578	Isorhamnetin-3,7-O-diglucoside	--	-0.940006	0.00529097
tr|A0A0K9S0E7|A0A0K9S0E7_SPIOL	K11087	Hmcp001578	Isorhamnetin-3,7-O-diglucoside	--	0.942791	0.00481573
tr|A0A803MJQ5|A0A803MJQ5_CHEQI	K10999	Hmcp001578	Isorhamnetin-3,7-O-diglucoside	--	0.952073	0.0033905
tr|P92920|P92920_AGRGI	K10534	Hmcp001578	Isorhamnetin-3,7-O-diglucoside	--	0.921384	0.00902785
tr|A0A803KPQ6|A0A803KPQ6_CHEQI	K10046	Hmcp001578	Isorhamnetin-3,7-O-diglucoside	--	0.948243	0.00394883
tr|A0A803MCT4|A0A803MCT4_CHEQI	K09560	Hmcp001578	Isorhamnetin-3,7-O-diglucoside	--	-0.960535	0.00230552
tr|A0A7C9CLH5|A0A7C9CLH5_OPUST	K09008	Hmcp001578	Isorhamnetin-3,7-O-diglucoside	--	-0.97362	0.00103466
tr|W6JKE4|W6JKE4_SPIOL	K08916	Hmcp001578	Isorhamnetin-3,7-O-diglucoside	--	-0.986731	0.000262939
tr|A0A7C8ZHG7|A0A7C8ZHG7_OPUST	K08916	Hmcp001578	Isorhamnetin-3,7-O-diglucoside	--	0.984366	0.000364723
tr|A0A803MH58|A0A803MH58_CHEQI	K08914	Hmcp001578	Isorhamnetin-3,7-O-diglucoside	--	-0.954708	0.00303063
tr|A0A7C8Z713|A0A7C8Z713_OPUST	K08908	Hmcp001578	Isorhamnetin-3,7-O-diglucoside	--	-0.996006	2.38941e-05
tr|A0A803LTK9|A0A803LTK9_CHEQI	K08905	Hmcp001578	Isorhamnetin-3,7-O-diglucoside	--	-0.952048	0.00339402
tr|A0A7C9E0X3|A0A7C9E0X3_OPUST	K08081	Hmcp001578	Isorhamnetin-3,7-O-diglucoside	--	-0.982636	0.000449649
tr|A0A0K9R7I2|A0A0K9R7I2_SPIOL	K07904	Hmcp001578	Isorhamnetin-3,7-O-diglucoside	--	-0.97027	0.00131266
tr|A0A1L5JKC1|A0A1L5JKC1_SESPO	K07374	Hmcp001578	Isorhamnetin-3,7-O-diglucoside	--	0.962909	0.00203811
tr|A0A0K9QJF3|A0A0K9QJF3_SPIOL	K07300	Hmcp001578	Isorhamnetin-3,7-O-diglucoside	--	0.927428	0.00770886
tr|A0A2I7ZAS4|A0A2I7ZAS4_SESPO	K07151	Hmcp001578	Isorhamnetin-3,7-O-diglucoside	--	0.957936	0.00261684
sp|Q41348|PDX1_STELP	K06215	Hmcp001578	Isorhamnetin-3,7-O-diglucoside	--	-0.929098	0.0073624
tr|A0A0K9RJ72|A0A0K9RJ72_SPIOL	K05929	Hmcp001578	Isorhamnetin-3,7-O-diglucoside	--	0.952056	0.0033929
tr|A0A7C9DL51|A0A7C9DL51_OPUST	K05610	Hmcp001578	Isorhamnetin-3,7-O-diglucoside	--	-0.964279	0.00189117
tr|A0A411JSH2|A0A411JSH2_APTCO	K05572	Hmcp001578	Isorhamnetin-3,7-O-diglucoside	--	0.942579	0.00485114
tr|A0A803N9F5|A0A803N9F5_CHEQI	K05298	Hmcp001578	Isorhamnetin-3,7-O-diglucoside	--	-0.923522	0.00854971
tr|A0A0J8BDJ6|A0A0J8BDJ6_BETVV	K05275	Hmcp001578	Isorhamnetin-3,7-O-diglucoside	--	0.93092	0.00699325
tr|A0A7C8YBT3|A0A7C8YBT3_OPUST	K04646	Hmcp001578	Isorhamnetin-3,7-O-diglucoside	--	0.973901	0.00101282
tr|H9BQP7|H9BQP7_SUASA	K04565	Hmcp001578	Isorhamnetin-3,7-O-diglucoside	--	0.930142	0.00714975
tr|A0A7C9D8G2|A0A7C9D8G2_OPUST	K03860	Hmcp001578	Isorhamnetin-3,7-O-diglucoside	--	-0.978872	0.000664854
tr|A0A7C9E3K4|A0A7C9E3K4_OPUST	K03841	Hmcp001578	Isorhamnetin-3,7-O-diglucoside	--	-0.987928	0.000217706
tr|A0A0K9S1N9|A0A0K9S1N9_SPIOL	K03768	Hmcp001578	Isorhamnetin-3,7-O-diglucoside	--	0.964496	0.00186842
tr|A0A7C9DJB4|A0A7C9DJB4_OPUST	K03686	Hmcp001578	Isorhamnetin-3,7-O-diglucoside	--	-0.958069	0.00260041
tr|A0A7C8Z6M3|A0A7C8Z6M3_OPUST	K03564	Hmcp001578	Isorhamnetin-3,7-O-diglucoside	--	-0.974525	0.000965188
tr|H2DZH6|H2DZH6_9CARY	K03564	Hmcp001578	Isorhamnetin-3,7-O-diglucoside	--	-0.93833	0.00558757
tr|A0A7C9DZT0|A0A7C9DZT0_OPUST	K03403	Hmcp001578	Isorhamnetin-3,7-O-diglucoside	--	-0.969998	0.00133666
tr|A0A1B2LUN9|A0A1B2LUN9_9CARY	K03267	Hmcp001578	Isorhamnetin-3,7-O-diglucoside	--	-0.977135	0.000778244
tr|A0A7C9AAW2|A0A7C9AAW2_OPUST	K03262	Hmcp001578	Isorhamnetin-3,7-O-diglucoside	--	0.938046	0.00563858
tr|A0A803L460|A0A803L460_CHEQI	K03240	Hmcp001578	Isorhamnetin-3,7-O-diglucoside	--	0.936095	0.00599524
tr|A0A803MEP9|A0A803MEP9_CHEQI	K03231	Hmcp001578	Isorhamnetin-3,7-O-diglucoside	--	0.927513	0.0076912
tr|A0A803LVN3|A0A803LVN3_CHEQI	K03152	Hmcp001578	Isorhamnetin-3,7-O-diglucoside	--	-0.995465	3.08058e-05
tr|A0A0K9RIQ4|A0A0K9RIQ4_SPIOL	K03017	Hmcp001578	Isorhamnetin-3,7-O-diglucoside	--	-0.972176	0.00115051
tr|A0A7C9DB57|A0A7C9DB57_OPUST	K02975	Hmcp001578	Isorhamnetin-3,7-O-diglucoside	--	0.920271	0.00928171
tr|Q1H8R1|Q1H8R1_OXYRB	K02949	Hmcp001578	Isorhamnetin-3,7-O-diglucoside	--	-0.942933	0.00479199
tr|A0A7C9CZG0|A0A7C9CZG0_OPUST	K02941	Hmcp001578	Isorhamnetin-3,7-O-diglucoside	--	0.942247	0.00490686
tr|A0A803MY52|A0A803MY52_CHEQI	K02940	Hmcp001578	Isorhamnetin-3,7-O-diglucoside	--	0.98498	0.000336687
tr|A0A0K9RT21|A0A0K9RT21_SPIOL	K02936	Hmcp001578	Isorhamnetin-3,7-O-diglucoside	--	0.951597	0.00345758
tr|A0A803L441|A0A803L441_CHEQI	K02923	Hmcp001578	Isorhamnetin-3,7-O-diglucoside	--	0.918492	0.00969448
tr|A0A7C9EW13|A0A7C9EW13_OPUST	K02896	Hmcp001578	Isorhamnetin-3,7-O-diglucoside	--	0.947155	0.00411517
tr|A0A803M6Q1|A0A803M6Q1_CHEQI	K02880	Hmcp001578	Isorhamnetin-3,7-O-diglucoside	--	0.968197	0.00150109
tr|A0A411L2Z6|A0A411L2Z6_9CARY	K02874	Hmcp001578	Isorhamnetin-3,7-O-diglucoside	--	-0.972752	0.00110354
tr|A0A7C8ZUY5|A0A7C8ZUY5_OPUST	K02736	Hmcp001578	Isorhamnetin-3,7-O-diglucoside	--	-0.951196	0.00351464
tr|A0A0K9QP82|A0A0K9QP82_SPIOL	K02727	Hmcp001578	Isorhamnetin-3,7-O-diglucoside	--	-0.961485	0.0021965
tr|A0A7C8ZJR6|A0A7C8ZJR6_OPUST	K02717	Hmcp001578	Isorhamnetin-3,7-O-diglucoside	--	0.974973	0.000931718
tr|A0A0K9S3L2|A0A0K9S3L2_SPIOL	K02716	Hmcp001578	Isorhamnetin-3,7-O-diglucoside	--	-0.974946	0.000933686
tr|A0A7C9DBN2|A0A7C9DBN2_OPUST	K02716	Hmcp001578	Isorhamnetin-3,7-O-diglucoside	--	0.925632	0.00809031
tr|A0A2K9VRX1|A0A2K9VRX1_TETTT	K02707	Hmcp001578	Isorhamnetin-3,7-O-diglucoside	--	-0.976792	0.000801666
tr|A0A7U0IUB6|A0A7U0IUB6_9CARY	K02690	Hmcp001578	Isorhamnetin-3,7-O-diglucoside	--	0.938161	0.00561789
tr|A0A345X0J7|A0A345X0J7_9CARY	K02634	Hmcp001578	Isorhamnetin-3,7-O-diglucoside	--	-0.981807	0.000493481
tr|A0A1Z1GBG8|A0A1Z1GBG8_9CARY	K02634	Hmcp001578	Isorhamnetin-3,7-O-diglucoside	--	-0.975001	0.000929626
tr|A0A7C9CTD2|A0A7C9CTD2_OPUST	K02358	Hmcp001578	Isorhamnetin-3,7-O-diglucoside	--	-0.991704	0.00010296
tr|A0A803L7X6|A0A803L7X6_CHEQI	K02266	Hmcp001578	Isorhamnetin-3,7-O-diglucoside	--	0.961855	0.00215483
tr|F4ZWV0|F4ZWV0_9CARY	K02262	Hmcp001578	Isorhamnetin-3,7-O-diglucoside	--	0.956871	0.00275008
tr|D0QLH0|D0QLH0_9CARY	K02132	Hmcp001578	Isorhamnetin-3,7-O-diglucoside	--	-0.976475	0.000823641
tr|B0LNK4|B0LNK4_9CARY	K01963	Hmcp001578	Isorhamnetin-3,7-O-diglucoside	--	0.930867	0.00700387
tr|A0A0K9RYN2|A0A0K9RYN2_SPIOL	K01900	Hmcp001578	Isorhamnetin-3,7-O-diglucoside	--	-0.937046	0.00582013
tr|A0A7C8YMD1|A0A7C8YMD1_OPUST	K01859	Hmcp001578	Isorhamnetin-3,7-O-diglucoside	--	-0.959005	0.00248646
tr|Q944C3|Q944C3_SUASA	K01858	Hmcp001578	Isorhamnetin-3,7-O-diglucoside	--	-0.957004	0.00273324
tr|A0A7C9CZ99|A0A7C9CZ99_OPUST	K01858	Hmcp001578	Isorhamnetin-3,7-O-diglucoside	--	-0.928952	0.00739242
tr|A0A0K9RW03|A0A0K9RW03_SPIOL	K01853	Hmcp001578	Isorhamnetin-3,7-O-diglucoside	--	0.976018	0.000855785
tr|A0A803L462|A0A803L462_CHEQI	K01823	Hmcp001578	Isorhamnetin-3,7-O-diglucoside	--	0.967669	0.001551
tr|A0A803N4I0|A0A803N4I0_CHEQI	K01805	Hmcp001578	Isorhamnetin-3,7-O-diglucoside	--	-0.980023	0.000594627
tr|A0A7C9A657|A0A7C9A657_OPUST	K01805	Hmcp001578	Isorhamnetin-3,7-O-diglucoside	--	0.925776	0.0080593
tr|A0A803MGV1|A0A803MGV1_CHEQI	K01759	Hmcp001578	Isorhamnetin-3,7-O-diglucoside	--	-0.939839	0.00532021
tr|A0A7C8YLX1|A0A7C8YLX1_OPUST	K01711	Hmcp001578	Isorhamnetin-3,7-O-diglucoside	--	0.946302	0.00424777
sp|Q08186|RBS6_MESCR	K01602	Hmcp001578	Isorhamnetin-3,7-O-diglucoside	--	0.973614	0.00103518
tr|A0A411L147|A0A411L147_SESPO	K01601	Hmcp001578	Isorhamnetin-3,7-O-diglucoside	--	0.952993	0.00326261
tr|A0A075J241|A0A075J241_SESPO	K01595	Hmcp001578	Isorhamnetin-3,7-O-diglucoside	--	0.935651	0.00607798
tr|A0A346M6S3|A0A346M6S3_HYLUD	K01595	Hmcp001578	Isorhamnetin-3,7-O-diglucoside	--	0.970984	0.00125068
tr|A0A075IYY2|A0A075IYY2_9CARY	K01595	Hmcp001578	Isorhamnetin-3,7-O-diglucoside	--	0.983503	0.000405973
tr|O64983|O64983_SPIOL	K01103	Hmcp001578	Isorhamnetin-3,7-O-diglucoside	--	-0.956592	0.00278548
tr|A0A0K9QFY1|A0A0K9QFY1_SPIOL	K01081	Hmcp001578	Isorhamnetin-3,7-O-diglucoside	--	-0.9553	0.0029525
tr|A0A803LYI5|A0A803LYI5_CHEQI	K01051	Hmcp001578	Isorhamnetin-3,7-O-diglucoside	--	-0.953273	0.00322415
tr|A0A803MZ65|A0A803MZ65_CHEQI	K00927	Hmcp001578	Isorhamnetin-3,7-O-diglucoside	--	-0.963136	0.00201337
tr|A0A7C8YUC2|A0A7C8YUC2_OPUST	K00789	Hmcp001578	Isorhamnetin-3,7-O-diglucoside	--	0.940283	0.00524266
tr|A0A803KYT5|A0A803KYT5_CHEQI	K00615	Hmcp001578	Isorhamnetin-3,7-O-diglucoside	--	-0.928003	0.00758874
tr|A0A803KWG0|A0A803KWG0_CHEQI	K00475	Hmcp001578	Isorhamnetin-3,7-O-diglucoside	--	0.963785	0.00194355
tr|A0A0J8B877|A0A0J8B877_BETVV	K00430	Hmcp001578	Isorhamnetin-3,7-O-diglucoside	--	0.933491	0.00648815
tr|A0A0K9RMQ4|A0A0K9RMQ4_SPIOL	K00345	Hmcp001578	Isorhamnetin-3,7-O-diglucoside	--	0.951665	0.00344789
tr|A0A803MJ79|A0A803MJ79_CHEQI	K00284	Hmcp001578	Isorhamnetin-3,7-O-diglucoside	--	-0.993502	6.32046e-05
tr|A0A803LSZ8|A0A803LSZ8_CHEQI	K00284	Hmcp001578	Isorhamnetin-3,7-O-diglucoside	--	-0.941576	0.00502041
tr|A0A803N9A0|A0A803N9A0_CHEQI	K00218	Hmcp001578	Isorhamnetin-3,7-O-diglucoside	--	-0.920553	0.00921709
tr|S5M7R0|S5M7R0_9CARY	K00134	Hmcp001578	Isorhamnetin-3,7-O-diglucoside	--	0.92773	0.00764563
tr|A0A7C8YJ36|A0A7C8YJ36_OPUST	K00121	Hmcp001578	Isorhamnetin-3,7-O-diglucoside	--	0.926657	0.00787163
tr|A0A7C8YP21|A0A7C8YP21_OPUST	K00099	Hmcp001578	Isorhamnetin-3,7-O-diglucoside	--	0.9232	0.00862077
tr|A0A0K9RZW6|A0A0K9RZW6_SPIOL	K00099	Hmcp001578	Isorhamnetin-3,7-O-diglucoside	--	0.973331	0.00105736
tr|A0A803KZE6|A0A803KZE6_CHEQI	K00058	Hmcp001578	Isorhamnetin-3,7-O-diglucoside	--	0.94269	0.00483251
tr|A0A0K9QYI9|A0A0K9QYI9_SPIOL	K00058	Hmcp001578	Isorhamnetin-3,7-O-diglucoside	--	0.951378	0.00348868
tr|A0A803L1B7|A0A803L1B7_CHEQI	K00036	Hmcp001578	Isorhamnetin-3,7-O-diglucoside	--	0.920593	0.00920782
tr|A0A803N3S3|A0A803N3S3_CHEQI	K00016	Hmcp001578	Isorhamnetin-3,7-O-diglucoside	--	0.969628	0.00136967
tr|A0A0K9Q765|A0A0K9Q765_SPIOL	--	Hmcp001578	Isorhamnetin-3,7-O-diglucoside	--	-0.981233	0.000524978
tr|A0A803LN64|A0A803LN64_CHEQI	--	Hmcp001578	Isorhamnetin-3,7-O-diglucoside	--	-0.972303	0.00114007
tr|A0A803M5T0|A0A803M5T0_CHEQI	--	Hmcp001578	Isorhamnetin-3,7-O-diglucoside	--	-0.962967	0.00203181
tr|A0A7C8ZK60|A0A7C8ZK60_OPUST	--	Hmcp001578	Isorhamnetin-3,7-O-diglucoside	--	0.917431	0.00994501
tr|A0A0J8B6A0|A0A0J8B6A0_BETVV	--	Hmcp001578	Isorhamnetin-3,7-O-diglucoside	--	0.923847	0.00847816
tr|A0A0K9Q6K8|A0A0K9Q6K8_SPIOL	--	Hmcp001578	Isorhamnetin-3,7-O-diglucoside	--	0.976034	0.000854668
tr|A0A7C9AMW8|A0A7C9AMW8_OPUST	--	Hmcp001578	Isorhamnetin-3,7-O-diglucoside	--	0.978945	0.00066028
tr|Q8L5T3|Q8L5T3_CHEQI	--	Hmcp001578	Isorhamnetin-3,7-O-diglucoside	--	0.981126	0.00053096
tr|A0A7C9AW95|A0A7C9AW95_OPUST	K23872	mws4067	Isomethacin*	--	0.979519	0.000624912
tr|A0A803LW35|A0A803LW35_CHEQI	K22683	mws4067	Isomethacin*	--	-0.990111	0.000146208
tr|A0A0K9RL53|A0A0K9RL53_SPIOL	K22683	mws4067	Isomethacin*	--	-0.967817	0.00153698
tr|A0A803M0C5|A0A803M0C5_CHEQI	K22133	mws4067	Isomethacin*	--	-0.947384	0.0040798
tr|A0A7C9DJX4|A0A7C9DJX4_OPUST	K22074	mws4067	Isomethacin*	--	-0.979628	0.000618326
tr|A0A803L8L3|A0A803L8L3_CHEQI	K22068	mws4067	Isomethacin*	--	-0.929777	0.00722366
tr|A0A803N1V5|A0A803N1V5_CHEQI	K21594	mws4067	Isomethacin*	--	0.97513	0.000920055
tr|A0A3G4R8L8|A0A3G4R8L8_9CARY	K21568	mws4067	Isomethacin*	--	-0.942593	0.0048487
sp|P45986|IMT1_MESCR	K21549	mws4067	Isomethacin*	--	-0.928581	0.00746889
tr|A0A126WWA2|A0A126WWA2_9CARY	K20715	mws4067	Isomethacin*	--	0.951975	0.00340418
tr|A0A7C8ZBI9|A0A7C8ZBI9_OPUST	K20347	mws4067	Isomethacin*	--	0.977539	0.00075105
tr|A0A7C8ZN34|A0A7C8ZN34_OPUST	K20102	mws4067	Isomethacin*	--	0.93889	0.00548749
tr|A0A0K9Q8H5|A0A0K9Q8H5_SPIOL	K20043	mws4067	Isomethacin*	--	0.951545	0.00346489
tr|A0A0J8B9T6|A0A0J8B9T6_BETVV	K17268	mws4067	Isomethacin*	--	0.991768	0.000101362
tr|A0A0K9QI95|A0A0K9QI95_SPIOL	K15505	mws4067	Isomethacin*	--	-0.965169	0.00179867
tr|A0A0K9R7Z7|A0A0K9R7Z7_SPIOL	K15501	mws4067	Isomethacin*	--	-0.962591	0.00207294
tr|A0A7C9FD32|A0A7C9FD32_OPUST	K15029	mws4067	Isomethacin*	--	0.959523	0.00242445
tr|A0A7C9DHZ3|A0A7C9DHZ3_OPUST	K14573	mws4067	Isomethacin*	--	-0.977578	0.000748474
tr|Q1H8M3|Q1H8M3_BETVU	K14565	mws4067	Isomethacin*	--	0.937516	0.00573436
tr|A0A7C9DKS1|A0A7C9DKS1_OPUST	K14319	mws4067	Isomethacin*	--	-0.959301	0.00245091
tr|A0A0K9QGC4|A0A0K9QGC4_SPIOL	K14290	mws4067	Isomethacin*	--	0.952413	0.00334287
tr|A0A803LWU0|A0A803LWU0_CHEQI	K13679	mws4067	Isomethacin*	--	-0.971921	0.00117157
tr|Q711N4|Q711N4_BETVU	K13199	mws4067	Isomethacin*	--	0.983341	0.000413965
tr|A0A0K9QUE6|A0A0K9QUE6_SPIOL	K12874	mws4067	Isomethacin*	--	0.932277	0.00672428
tr|A0A7C9D0K3|A0A7C9D0K3_OPUST	K12502	mws4067	Isomethacin*	--	-0.917617	0.00990086
tr|A0A803MCR0|A0A803MCR0_CHEQI	K12392	mws4067	Isomethacin*	--	0.919229	0.00952255
tr|A0A803LD91|A0A803LD91_CHEQI	K12309	mws4067	Isomethacin*	--	-0.942947	0.00478969
tr|A0A7C9D830|A0A7C9D830_OPUST	K11968	mws4067	Isomethacin*	--	-0.932378	0.00670455
tr|A0A7C9DA47|A0A7C9DA47_OPUST	K11518	mws4067	Isomethacin*	--	0.936037	0.00600613
tr|A0A0K9QRV9|A0A0K9QRV9_SPIOL	K11517	mws4067	Isomethacin*	--	0.979221	0.000643147
tr|A0A0K9S0E7|A0A0K9S0E7_SPIOL	K11087	mws4067	Isomethacin*	--	0.948331	0.0039355
tr|A0A0K9R013|A0A0K9R013_SPIOL	K10999	mws4067	Isomethacin*	--	0.921702	0.00895578
tr|A0A803MJQ5|A0A803MJQ5_CHEQI	K10999	mws4067	Isomethacin*	--	0.972191	0.00114927
tr|P92920|P92920_AGRGI	K10534	mws4067	Isomethacin*	--	0.922338	0.00881287
tr|A0A803KPQ6|A0A803KPQ6_CHEQI	K10046	mws4067	Isomethacin*	--	0.959171	0.00246645
tr|A0A7C9CG23|A0A7C9CG23_OPUST	K09838	mws4067	Isomethacin*	--	-0.920986	0.00911824
tr|A0A803MCT4|A0A803MCT4_CHEQI	K09560	mws4067	Isomethacin*	--	-0.949796	0.00371745
tr|A0A7C9CLH5|A0A7C9CLH5_OPUST	K09008	mws4067	Isomethacin*	--	-0.93779	0.00568477
tr|W6JKE4|W6JKE4_SPIOL	K08916	mws4067	Isomethacin*	--	-0.963995	0.00192125
tr|A0A7C8ZHG7|A0A7C8ZHG7_OPUST	K08916	mws4067	Isomethacin*	--	0.961171	0.00223226
tr|A0A7C8Z713|A0A7C8Z713_OPUST	K08908	mws4067	Isomethacin*	--	-0.992151	9.21801e-05
tr|A0A803LTK9|A0A803LTK9_CHEQI	K08905	mws4067	Isomethacin*	--	-0.922724	0.00872661
tr|A0A7C9E0X3|A0A7C9E0X3_OPUST	K08081	mws4067	Isomethacin*	--	-0.983173	0.000422362
tr|A0A0K9R7I2|A0A0K9R7I2_SPIOL	K07904	mws4067	Isomethacin*	--	-0.963798	0.00194216
tr|A0A1L5JKC1|A0A1L5JKC1_SESPO	K07374	mws4067	Isomethacin*	--	0.948584	0.00389737
tr|A0A2I7ZAS4|A0A2I7ZAS4_SESPO	K07151	mws4067	Isomethacin*	--	0.931345	0.00690838
sp|Q41348|PDX1_STELP	K06215	mws4067	Isomethacin*	--	-0.931855	0.00680732
tr|A0A0K9RJ72|A0A0K9RJ72_SPIOL	K05929	mws4067	Isomethacin*	--	0.941903	0.00496482
tr|A0A7C9DL51|A0A7C9DL51_OPUST	K05610	mws4067	Isomethacin*	--	-0.974165	0.000992575
tr|A0A411JSH2|A0A411JSH2_APTCO	K05572	mws4067	Isomethacin*	--	0.977531	0.000751598
tr|A0A7C8YBT3|A0A7C8YBT3_OPUST	K04646	mws4067	Isomethacin*	--	0.952194	0.00337349
tr|H9BQP7|H9BQP7_SUASA	K04565	mws4067	Isomethacin*	--	0.954527	0.00305462
tr|A0A803N6J3|A0A803N6J3_CHEQI	K04460	mws4067	Isomethacin*	--	-0.926502	0.00790449
tr|A0A803MLR7|A0A803MLR7_CHEQI	K04077	mws4067	Isomethacin*	--	-0.921936	0.00890322
tr|A0A7C9D8G2|A0A7C9D8G2_OPUST	K03860	mws4067	Isomethacin*	--	-0.971502	0.00120667
tr|A0A7C9E3K4|A0A7C9E3K4_OPUST	K03841	mws4067	Isomethacin*	--	-0.965355	0.00177965
tr|A0A0K9S1N9|A0A0K9S1N9_SPIOL	K03768	mws4067	Isomethacin*	--	0.926557	0.00789279
tr|A0A7C9DJB4|A0A7C9DJB4_OPUST	K03686	mws4067	Isomethacin*	--	-0.971008	0.00124858
tr|A0A7C8Z6M3|A0A7C8Z6M3_OPUST	K03564	mws4067	Isomethacin*	--	-0.955196	0.00296608
tr|A0A803M8S4|A0A803M8S4_CHEQI	K03564	mws4067	Isomethacin*	--	-0.938437	0.00556831
tr|H2DZH6|H2DZH6_9CARY	K03564	mws4067	Isomethacin*	--	-0.917465	0.0099369
tr|A0A7C9DZT0|A0A7C9DZT0_OPUST	K03403	mws4067	Isomethacin*	--	-0.962461	0.00208733
tr|A0A1B2LUN9|A0A1B2LUN9_9CARY	K03267	mws4067	Isomethacin*	--	-0.948068	0.00397531
tr|A0A7C9AAW2|A0A7C9AAW2_OPUST	K03262	mws4067	Isomethacin*	--	0.954606	0.0030442
tr|A0A803L460|A0A803L460_CHEQI	K03240	mws4067	Isomethacin*	--	0.922902	0.00868707
tr|A0A0A0USB2|A0A0A0USB2_POROL	K03231	mws4067	Isomethacin*	--	0.917277	0.00998149
tr|A0A803MEP9|A0A803MEP9_CHEQI	K03231	mws4067	Isomethacin*	--	0.951652	0.00344984
tr|A0A803LVN3|A0A803LVN3_CHEQI	K03152	mws4067	Isomethacin*	--	-0.984645	0.000351875
tr|A0A0K9RIQ4|A0A0K9RIQ4_SPIOL	K03017	mws4067	Isomethacin*	--	-0.960278	0.00233544
tr|Q1H8R1|Q1H8R1_OXYRB	K02949	mws4067	Isomethacin*	--	-0.919377	0.009488
tr|A0A7C9CZG0|A0A7C9CZG0_OPUST	K02941	mws4067	Isomethacin*	--	0.954726	0.0030282
tr|A0A803MY52|A0A803MY52_CHEQI	K02940	mws4067	Isomethacin*	--	0.948751	0.00387237
tr|A0A0K9RT21|A0A0K9RT21_SPIOL	K02936	mws4067	Isomethacin*	--	0.941265	0.00507345
tr|A0A803M6Q1|A0A803M6Q1_CHEQI	K02880	mws4067	Isomethacin*	--	0.975832	0.000869105
tr|A0A411L2Z6|A0A411L2Z6_9CARY	K02874	mws4067	Isomethacin*	--	-0.94338	0.00471801
tr|A0A7C8ZJR6|A0A7C8ZJR6_OPUST	K02717	mws4067	Isomethacin*	--	0.9714	0.00121526
tr|A0A0K9S3L2|A0A0K9S3L2_SPIOL	K02716	mws4067	Isomethacin*	--	-0.947968	0.00399053
tr|A0A7C9DBN2|A0A7C9DBN2_OPUST	K02716	mws4067	Isomethacin*	--	0.946723	0.00418207
tr|A0A2K9VRX1|A0A2K9VRX1_TETTT	K02707	mws4067	Isomethacin*	--	-0.977266	0.000769372
tr|A0A1Z1GBG8|A0A1Z1GBG8_9CARY	K02634	mws4067	Isomethacin*	--	-0.972669	0.00111028
tr|A0A345X0J7|A0A345X0J7_9CARY	K02634	mws4067	Isomethacin*	--	-0.960728	0.0022832
tr|A0A7C9CTD2|A0A7C9CTD2_OPUST	K02358	mws4067	Isomethacin*	--	-0.996333	2.01404e-05
tr|A0A803L7X6|A0A803L7X6_CHEQI	K02266	mws4067	Isomethacin*	--	0.986613	0.000267608
tr|F4ZWV0|F4ZWV0_9CARY	K02262	mws4067	Isomethacin*	--	0.917422	0.00994717
tr|D0QLH0|D0QLH0_9CARY	K02132	mws4067	Isomethacin*	--	-0.948664	0.00388547
tr|B0LNK4|B0LNK4_9CARY	K01963	mws4067	Isomethacin*	--	0.925275	0.00816713
tr|A0A0K9RYN2|A0A0K9RYN2_SPIOL	K01900	mws4067	Isomethacin*	--	-0.942954	0.00478856
tr|A0A803LW30|A0A803LW30_CHEQI	K01859	mws4067	Isomethacin*	--	-0.945827	0.00432259
tr|A0A7C8YMD1|A0A7C8YMD1_OPUST	K01859	mws4067	Isomethacin*	--	-0.921603	0.00897815
tr|Q944C3|Q944C3_SUASA	K01858	mws4067	Isomethacin*	--	-0.982271	0.000468689
tr|A0A0K9RW03|A0A0K9RW03_SPIOL	K01853	mws4067	Isomethacin*	--	0.954599	0.00304513
tr|A0A803L462|A0A803L462_CHEQI	K01823	mws4067	Isomethacin*	--	0.986898	0.000256378
tr|A0A803N4I0|A0A803N4I0_CHEQI	K01805	mws4067	Isomethacin*	--	-0.976839	0.000798444
tr|A0A7C9A657|A0A7C9A657_OPUST	K01805	mws4067	Isomethacin*	--	0.953926	0.00313529
tr|A0A803MGV1|A0A803MGV1_CHEQI	K01759	mws4067	Isomethacin*	--	-0.925706	0.00807436
tr|A0A7C8YLX1|A0A7C8YLX1_OPUST	K01711	mws4067	Isomethacin*	--	0.928677	0.00744911
sp|Q08186|RBS6_MESCR	K01602	mws4067	Isomethacin*	--	0.935795	0.00605111
tr|A0A411L147|A0A411L147_SESPO	K01601	mws4067	Isomethacin*	--	0.970503	0.00129228
tr|A0A346M6S3|A0A346M6S3_HYLUD	K01595	mws4067	Isomethacin*	--	0.947773	0.00402021
tr|A0A075IYY2|A0A075IYY2_9CARY	K01595	mws4067	Isomethacin*	--	0.965362	0.00177893
tr|A0A803M480|A0A803M480_CHEQI	K01358	mws4067	Isomethacin*	--	-0.930681	0.00704107
tr|O64983|O64983_SPIOL	K01103	mws4067	Isomethacin*	--	-0.9654	0.00177508
tr|A0A0K9QFY1|A0A0K9QFY1_SPIOL	K01081	mws4067	Isomethacin*	--	-0.946361	0.00423857
tr|A0A803LYI5|A0A803LYI5_CHEQI	K01051	mws4067	Isomethacin*	--	-0.93799	0.00564865
tr|A0A803N9P0|A0A803N9P0_CHEQI	K00966	mws4067	Isomethacin*	--	0.919702	0.00941274
tr|A0A803MZ65|A0A803MZ65_CHEQI	K00927	mws4067	Isomethacin*	--	-0.974454	0.000970584
tr|A0A7C8YUC2|A0A7C8YUC2_OPUST	K00789	mws4067	Isomethacin*	--	0.927562	0.00768087
tr|A0A803KWG0|A0A803KWG0_CHEQI	K00475	mws4067	Isomethacin*	--	0.955007	0.00299102
tr|A0A0J8B877|A0A0J8B877_BETVV	K00430	mws4067	Isomethacin*	--	0.942048	0.0049403
tr|A0A0K9RMQ4|A0A0K9RMQ4_SPIOL	K00345	mws4067	Isomethacin*	--	0.973203	0.00106748
tr|A0A803MJ79|A0A803MJ79_CHEQI	K00284	mws4067	Isomethacin*	--	-0.984762	0.000346516
tr|A0A803LSZ8|A0A803LSZ8_CHEQI	K00284	mws4067	Isomethacin*	--	-0.948628	0.00389085
tr|A0A0K9RZW6|A0A0K9RZW6_SPIOL	K00099	mws4067	Isomethacin*	--	0.973913	0.00101191
tr|A0A803KZE6|A0A803KZE6_CHEQI	K00058	mws4067	Isomethacin*	--	0.93431	0.00633101
tr|A0A0K9QYI9|A0A0K9QYI9_SPIOL	K00058	mws4067	Isomethacin*	--	0.938829	0.00549831
tr|A0A803L1B7|A0A803L1B7_CHEQI	K00036	mws4067	Isomethacin*	--	0.926104	0.00798912
tr|A0A803N3S3|A0A803N3S3_CHEQI	K00016	mws4067	Isomethacin*	--	0.95464	0.00303958
tr|A0A0K9Q765|A0A0K9Q765_SPIOL	--	mws4067	Isomethacin*	--	-0.973035	0.00108085
tr|A0A803M5T0|A0A803M5T0_CHEQI	--	mws4067	Isomethacin*	--	-0.96046	0.00231425
tr|A0A803LN64|A0A803LN64_CHEQI	--	mws4067	Isomethacin*	--	-0.95128	0.00350269
tr|A0A0K9Q6K8|A0A0K9Q6K8_SPIOL	--	mws4067	Isomethacin*	--	0.947288	0.00409464
tr|A0A7C9AMW8|A0A7C9AMW8_OPUST	--	mws4067	Isomethacin*	--	0.975491	0.000893652
tr|Q8L5T3|Q8L5T3_CHEQI	--	mws4067	Isomethacin*	--	0.984586	0.000354566
tr|A0A7C9AW95|A0A7C9AW95_OPUST	K23872	Lmmn008971	Isomangiferolic acid	--	-0.948698	0.0038804
sp|P19954|PRSP1_SPIOL	K22943	Lmmn008971	Isomangiferolic acid	--	0.948373	0.00392917
tr|A0A0K9RL53|A0A0K9RL53_SPIOL	K22683	Lmmn008971	Isomangiferolic acid	--	0.970051	0.00133198
tr|A0A803LW35|A0A803LW35_CHEQI	K22683	Lmmn008971	Isomangiferolic acid	--	0.986453	0.000274055
tr|A0A7C9DN09|A0A7C9DN09_OPUST	K22390	Lmmn008971	Isomangiferolic acid	--	-0.932721	0.0066374
tr|A0A803M0C5|A0A803M0C5_CHEQI	K22133	Lmmn008971	Isomangiferolic acid	--	0.925848	0.00804391
tr|A0A7C9DJX4|A0A7C9DJX4_OPUST	K22074	Lmmn008971	Isomangiferolic acid	--	0.96949	0.00138207
tr|A0A803L8L3|A0A803L8L3_CHEQI	K22068	Lmmn008971	Isomangiferolic acid	--	0.920896	0.00913866
tr|A0A803N1V5|A0A803N1V5_CHEQI	K21594	Lmmn008971	Isomangiferolic acid	--	-0.95055	0.00360745
tr|A0A3G4R8L8|A0A3G4R8L8_9CARY	K21568	Lmmn008971	Isomangiferolic acid	--	0.975674	0.00088045
sp|P45986|IMT1_MESCR	K21549	Lmmn008971	Isomangiferolic acid	--	0.946176	0.00426757
tr|A0A126WWA2|A0A126WWA2_9CARY	K20715	Lmmn008971	Isomangiferolic acid	--	-0.954185	0.00310044
tr|A0A7C8ZK36|A0A7C8ZK36_OPUST	K20361	Lmmn008971	Isomangiferolic acid	--	-0.924087	0.00842549
tr|A0A7C8ZBI9|A0A7C8ZBI9_OPUST	K20347	Lmmn008971	Isomangiferolic acid	--	-0.995436	3.11998e-05
tr|A0A7C8ZN34|A0A7C8ZN34_OPUST	K20102	Lmmn008971	Isomangiferolic acid	--	-0.92652	0.00790067
tr|A0A0K9Q8H5|A0A0K9Q8H5_SPIOL	K20043	Lmmn008971	Isomangiferolic acid	--	-0.954094	0.0031127
tr|A0A7C8ZMH0|A0A7C8ZMH0_OPUST	K17991	Lmmn008971	Isomangiferolic acid	--	0.955613	0.00291154
tr|A0A0J8B9T6|A0A0J8B9T6_BETVV	K17268	Lmmn008971	Isomangiferolic acid	--	-0.978833	0.000667318
tr|A0A803MD01|A0A803MD01_CHEQI	K17268	Lmmn008971	Isomangiferolic acid	--	-0.917229	0.00999301
tr|A0A7C9EF14|A0A7C9EF14_OPUST	K17098	Lmmn008971	Isomangiferolic acid	--	0.927643	0.00766394
tr|A0A0K9QI95|A0A0K9QI95_SPIOL	K15505	Lmmn008971	Isomangiferolic acid	--	0.985159	0.000328754
tr|A0A0K9R7Z7|A0A0K9R7Z7_SPIOL	K15501	Lmmn008971	Isomangiferolic acid	--	0.968462	0.00147624
tr|A0A803LI84|A0A803LI84_CHEQI	K15030	Lmmn008971	Isomangiferolic acid	--	-0.936672	0.00588866
tr|A0A7C9FD32|A0A7C9FD32_OPUST	K15029	Lmmn008971	Isomangiferolic acid	--	-0.971679	0.00119172
tr|A0A7C9DHZ3|A0A7C9DHZ3_OPUST	K14573	Lmmn008971	Isomangiferolic acid	--	0.969553	0.0013764
tr|A0A803KSB6|A0A803KSB6_CHEQI	K14411	Lmmn008971	Isomangiferolic acid	--	0.960606	0.00229732
tr|A0A7C9DKS1|A0A7C9DKS1_OPUST	K14319	Lmmn008971	Isomangiferolic acid	--	0.960707	0.00228557
tr|A0A0K9QGC4|A0A0K9QGC4_SPIOL	K14290	Lmmn008971	Isomangiferolic acid	--	-0.926904	0.00781922
tr|A0A803LWU0|A0A803LWU0_CHEQI	K13679	Lmmn008971	Isomangiferolic acid	--	0.957522	0.00266819
tr|Q711N4|Q711N4_BETVU	K13199	Lmmn008971	Isomangiferolic acid	--	-0.965609	0.00175379
tr|O04684|O04684_MESCR	K13126	Lmmn008971	Isomangiferolic acid	--	-0.964572	0.00186046
tr|A0A7C8Z3S0|A0A7C8Z3S0_OPUST	K13126	Lmmn008971	Isomangiferolic acid	--	0.940451	0.0052135
tr|A0A0K9QUE6|A0A0K9QUE6_SPIOL	K12874	Lmmn008971	Isomangiferolic acid	--	-0.931937	0.00679116
tr|A0A7C9D0K3|A0A7C9D0K3_OPUST	K12502	Lmmn008971	Isomangiferolic acid	--	0.942868	0.0048029
tr|A0A7C9D830|A0A7C9D830_OPUST	K11968	Lmmn008971	Isomangiferolic acid	--	0.931724	0.00683328
tr|A0A7C9DA47|A0A7C9DA47_OPUST	K11518	Lmmn008971	Isomangiferolic acid	--	-0.946571	0.00420567
tr|A0A0K9QRV9|A0A0K9QRV9_SPIOL	K11517	Lmmn008971	Isomangiferolic acid	--	-0.960093	0.00235712
tr|A0A7C9CRG3|A0A7C9CRG3_OPUST	K11279	Lmmn008971	Isomangiferolic acid	--	0.952491	0.00333203
tr|A0A0K9S0E7|A0A0K9S0E7_SPIOL	K11087	Lmmn008971	Isomangiferolic acid	--	-0.918538	0.00968372
tr|A0A803MJQ5|A0A803MJQ5_CHEQI	K10999	Lmmn008971	Isomangiferolic acid	--	-0.956899	0.00274657
tr|A0A803KPQ6|A0A803KPQ6_CHEQI	K10046	Lmmn008971	Isomangiferolic acid	--	-0.966295	0.00168493
tr|A0A803MCT4|A0A803MCT4_CHEQI	K09560	Lmmn008971	Isomangiferolic acid	--	0.945939	0.00430485
tr|A0A7C9CLH5|A0A7C9CLH5_OPUST	K09008	Lmmn008971	Isomangiferolic acid	--	0.980663	0.000557285
tr|A0A7C8ZHG7|A0A7C8ZHG7_OPUST	K08916	Lmmn008971	Isomangiferolic acid	--	-0.971305	0.00122332
tr|W6JKE4|W6JKE4_SPIOL	K08916	Lmmn008971	Isomangiferolic acid	--	0.973079	0.00107735
tr|A0A803MH58|A0A803MH58_CHEQI	K08914	Lmmn008971	Isomangiferolic acid	--	0.946954	0.0041462
tr|A0A7C8Z713|A0A7C8Z713_OPUST	K08908	Lmmn008971	Isomangiferolic acid	--	0.992028	9.50781e-05
tr|A0A803LTK9|A0A803LTK9_CHEQI	K08905	Lmmn008971	Isomangiferolic acid	--	0.967612	0.00155651
tr|A0A7C9E0X3|A0A7C9E0X3_OPUST	K08081	Lmmn008971	Isomangiferolic acid	--	0.984367	0.000364674
tr|A0A0K9R7I2|A0A0K9R7I2_SPIOL	K07904	Lmmn008971	Isomangiferolic acid	--	0.978998	0.000656985
tr|A0A7C9CK35|A0A7C9CK35_OPUST	K07901	Lmmn008971	Isomangiferolic acid	--	0.917412	0.0099496
tr|A0A1L5JKC1|A0A1L5JKC1_SESPO	K07374	Lmmn008971	Isomangiferolic acid	--	-0.979691	0.000614517
tr|A0A2I7ZAS4|A0A2I7ZAS4_SESPO	K07151	Lmmn008971	Isomangiferolic acid	--	-0.956619	0.00278203
tr|A0A0K9RJ72|A0A0K9RJ72_SPIOL	K05929	Lmmn008971	Isomangiferolic acid	--	-0.930163	0.00714549
tr|A0A803M9M0|A0A803M9M0_CHEQI	K05917	Lmmn008971	Isomangiferolic acid	--	-0.928313	0.00752435
tr|A0A7C9DL51|A0A7C9DL51_OPUST	K05610	Lmmn008971	Isomangiferolic acid	--	0.96726	0.00159036
tr|A0A411JSH2|A0A411JSH2_APTCO	K05572	Lmmn008971	Isomangiferolic acid	--	-0.944571	0.0045234
tr|A0A803N9F5|A0A803N9F5_CHEQI	K05298	Lmmn008971	Isomangiferolic acid	--	0.930847	0.00700791
tr|A0A7C8YBT3|A0A7C8YBT3_OPUST	K04646	Lmmn008971	Isomangiferolic acid	--	-0.987438	0.000235727
tr|H9BQP7|H9BQP7_SUASA	K04565	Lmmn008971	Isomangiferolic acid	--	-0.921346	0.0090363
tr|A0A0K9QRF8|A0A0K9QRF8_SPIOL	K04460	Lmmn008971	Isomangiferolic acid	--	-0.932236	0.00673229
tr|A0A7C9D8G2|A0A7C9D8G2_OPUST	K03860	Lmmn008971	Isomangiferolic acid	--	0.961544	0.00218987
tr|A0A7C9E3K4|A0A7C9E3K4_OPUST	K03841	Lmmn008971	Isomangiferolic acid	--	0.974777	0.00094631
tr|A0A0K9S1N9|A0A0K9S1N9_SPIOL	K03768	Lmmn008971	Isomangiferolic acid	--	-0.95522	0.00296292
tr|A0A7C9DJB4|A0A7C9DJB4_OPUST	K03686	Lmmn008971	Isomangiferolic acid	--	0.944534	0.00452937
tr|H2DZH6|H2DZH6_9CARY	K03564	Lmmn008971	Isomangiferolic acid	--	0.921358	0.00903361
tr|A0A803M8S4|A0A803M8S4_CHEQI	K03564	Lmmn008971	Isomangiferolic acid	--	0.938256	0.00560072
tr|A0A7C8Z6M3|A0A7C8Z6M3_OPUST	K03564	Lmmn008971	Isomangiferolic acid	--	0.96541	0.00177403
tr|A0A7C9DZT0|A0A7C9DZT0_OPUST	K03403	Lmmn008971	Isomangiferolic acid	--	0.949356	0.00378228
tr|A0A1B2LUN9|A0A1B2LUN9_9CARY	K03267	Lmmn008971	Isomangiferolic acid	--	0.980328	0.000576685
tr|A0A7C9AAW2|A0A7C9AAW2_OPUST	K03262	Lmmn008971	Isomangiferolic acid	--	-0.951973	0.00340451
tr|A0A803L460|A0A803L460_CHEQI	K03240	Lmmn008971	Isomangiferolic acid	--	-0.935488	0.00610839
tr|A0A803LVN3|A0A803LVN3_CHEQI	K03152	Lmmn008971	Isomangiferolic acid	--	0.993697	5.94711e-05
tr|A0A803N915|A0A803N915_CHEQI	K03033	Lmmn008971	Isomangiferolic acid	--	-0.942217	0.0049119
tr|A0A0K9RIQ4|A0A0K9RIQ4_SPIOL	K03017	Lmmn008971	Isomangiferolic acid	--	0.958893	0.00249997
tr|A0A7C9CZG0|A0A7C9CZG0_OPUST	K02941	Lmmn008971	Isomangiferolic acid	--	-0.925247	0.00817315
tr|A0A803MY52|A0A803MY52_CHEQI	K02940	Lmmn008971	Isomangiferolic acid	--	-0.982774	0.000442544
tr|A0A0K9RT21|A0A0K9RT21_SPIOL	K02936	Lmmn008971	Isomangiferolic acid	--	-0.92771	0.00764979
tr|A0A7C9EW13|A0A7C9EW13_OPUST	K02896	Lmmn008971	Isomangiferolic acid	--	-0.924627	0.00830752
tr|A0A803M6Q1|A0A803M6Q1_CHEQI	K02880	Lmmn008971	Isomangiferolic acid	--	-0.953195	0.00323485
tr|A0A411L2Z6|A0A411L2Z6_9CARY	K02874	Lmmn008971	Isomangiferolic acid	--	0.962544	0.00207818
tr|A0A7C8ZUY5|A0A7C8ZUY5_OPUST	K02736	Lmmn008971	Isomangiferolic acid	--	0.946043	0.00428857
tr|A0A0K9QP82|A0A0K9QP82_SPIOL	K02727	Lmmn008971	Isomangiferolic acid	--	0.95602	0.00285883
tr|A0A7C8ZJR6|A0A7C8ZJR6_OPUST	K02717	Lmmn008971	Isomangiferolic acid	--	-0.982762	0.000443163
tr|A0A0K9S3L2|A0A0K9S3L2_SPIOL	K02716	Lmmn008971	Isomangiferolic acid	--	0.985048	0.000333667
tr|A0A2K9VRX1|A0A2K9VRX1_TETTT	K02707	Lmmn008971	Isomangiferolic acid	--	0.962501	0.00208287
tr|A0A7U0IUB6|A0A7U0IUB6_9CARY	K02690	Lmmn008971	Isomangiferolic acid	--	-0.942194	0.00491576
tr|A0A1Z1GBG8|A0A1Z1GBG8_9CARY	K02634	Lmmn008971	Isomangiferolic acid	--	0.957365	0.00268782
tr|A0A345X0J7|A0A345X0J7_9CARY	K02634	Lmmn008971	Isomangiferolic acid	--	0.974819	0.00094313
tr|A0A7C9CTD2|A0A7C9CTD2_OPUST	K02358	Lmmn008971	Isomangiferolic acid	--	0.987484	0.000233995
tr|A0A803L7X6|A0A803L7X6_CHEQI	K02266	Lmmn008971	Isomangiferolic acid	--	-0.947919	0.00399797
tr|F4ZWV0|F4ZWV0_9CARY	K02262	Lmmn008971	Isomangiferolic acid	--	-0.967143	0.00160162
tr|D0QLH0|D0QLH0_9CARY	K02132	Lmmn008971	Isomangiferolic acid	--	0.960532	0.00230585
tr|A0A0K9RYN2|A0A0K9RYN2_SPIOL	K01900	Lmmn008971	Isomangiferolic acid	--	0.92038	0.00925669
tr|A0A7C8YMD1|A0A7C8YMD1_OPUST	K01859	Lmmn008971	Isomangiferolic acid	--	0.962841	0.00204557
tr|A0A7C9CZ99|A0A7C9CZ99_OPUST	K01858	Lmmn008971	Isomangiferolic acid	--	0.933743	0.00643948
tr|Q944C3|Q944C3_SUASA	K01858	Lmmn008971	Isomangiferolic acid	--	0.961617	0.00218156
tr|A0A0K9RW03|A0A0K9RW03_SPIOL	K01853	Lmmn008971	Isomangiferolic acid	--	-0.959098	0.00247523
tr|A0A803L462|A0A803L462_CHEQI	K01823	Lmmn008971	Isomangiferolic acid	--	-0.970328	0.00130757
tr|A0A803N4I0|A0A803N4I0_CHEQI	K01805	Lmmn008971	Isomangiferolic acid	--	0.968894	0.00143634
tr|A0A803MGV1|A0A803MGV1_CHEQI	K01759	Lmmn008971	Isomangiferolic acid	--	0.938483	0.00556013
tr|A0A7C8YLX1|A0A7C8YLX1_OPUST	K01711	Lmmn008971	Isomangiferolic acid	--	-0.95757	0.0026622
tr|A0A7C8ZJM2|A0A7C8ZJM2_OPUST	K01610	Lmmn008971	Isomangiferolic acid	--	0.918381	0.00972074
sp|Q08186|RBS6_MESCR	K01602	Lmmn008971	Isomangiferolic acid	--	-0.974342	0.000979066
tr|A0A411L147|A0A411L147_SESPO	K01601	Lmmn008971	Isomangiferolic acid	--	-0.945724	0.00433895
tr|A0A075IYY2|A0A075IYY2_9CARY	K01595	Lmmn008971	Isomangiferolic acid	--	-0.977933	0.000725029
tr|A0A346M6S3|A0A346M6S3_HYLUD	K01595	Lmmn008971	Isomangiferolic acid	--	-0.971841	0.00117826
tr|A0A075J241|A0A075J241_SESPO	K01595	Lmmn008971	Isomangiferolic acid	--	-0.925061	0.00821325
tr|O64983|O64983_SPIOL	K01103	Lmmn008971	Isomangiferolic acid	--	0.936177	0.00598003
tr|A0A0K9QFY1|A0A0K9QFY1_SPIOL	K01081	Lmmn008971	Isomangiferolic acid	--	0.95579	0.00288859
tr|A0A803LYI5|A0A803LYI5_CHEQI	K01051	Lmmn008971	Isomangiferolic acid	--	0.944303	0.00456688
tr|A0A803MZ65|A0A803MZ65_CHEQI	K00927	Lmmn008971	Isomangiferolic acid	--	0.959586	0.00241692
tr|A0A7C8YUC2|A0A7C8YUC2_OPUST	K00789	Lmmn008971	Isomangiferolic acid	--	-0.921195	0.00907075
tr|A0A803KYT5|A0A803KYT5_CHEQI	K00615	Lmmn008971	Isomangiferolic acid	--	0.945419	0.00438736
tr|A0A803KWG0|A0A803KWG0_CHEQI	K00475	Lmmn008971	Isomangiferolic acid	--	-0.946744	0.0041788
tr|A0A0K9RMQ4|A0A0K9RMQ4_SPIOL	K00345	Lmmn008971	Isomangiferolic acid	--	-0.934653	0.00626588
tr|A0A803LSZ8|A0A803LSZ8_CHEQI	K00284	Lmmn008971	Isomangiferolic acid	--	0.924595	0.00831444
tr|A0A803MJ79|A0A803MJ79_CHEQI	K00284	Lmmn008971	Isomangiferolic acid	--	0.997018	1.33273e-05
tr|A0A803N9A0|A0A803N9A0_CHEQI	K00218	Lmmn008971	Isomangiferolic acid	--	0.925815	0.00805109
tr|A0A7C8YJ36|A0A7C8YJ36_OPUST	K00121	Lmmn008971	Isomangiferolic acid	--	-0.925771	0.00806045
tr|A0A0K9RZW6|A0A0K9RZW6_SPIOL	K00099	Lmmn008971	Isomangiferolic acid	--	-0.96691	0.00162435
tr|A0A803KZE6|A0A803KZE6_CHEQI	K00058	Lmmn008971	Isomangiferolic acid	--	-0.953911	0.00313733
tr|A0A0K9QYI9|A0A0K9QYI9_SPIOL	K00058	Lmmn008971	Isomangiferolic acid	--	-0.940734	0.0051646
tr|A0A803KSX9|A0A803KSX9_CHEQI	K00025	Lmmn008971	Isomangiferolic acid	--	0.920941	0.00912852
tr|A0A803N3S3|A0A803N3S3_CHEQI	K00016	Lmmn008971	Isomangiferolic acid	--	-0.957497	0.0026714
tr|A0A7C9AMW8|A0A7C9AMW8_OPUST	--	Lmmn008971	Isomangiferolic acid	--	-0.97149	0.00120761
tr|Q8L5T3|Q8L5T3_CHEQI	--	Lmmn008971	Isomangiferolic acid	--	-0.97061	0.00128297
tr|A0A0K9Q6K8|A0A0K9Q6K8_SPIOL	--	Lmmn008971	Isomangiferolic acid	--	-0.959076	0.00247791
tr|A0A7C8ZK60|A0A7C8ZK60_OPUST	--	Lmmn008971	Isomangiferolic acid	--	-0.93796	0.005654
tr|A0A0J8B6A0|A0A0J8B6A0_BETVV	--	Lmmn008971	Isomangiferolic acid	--	-0.918274	0.00974571
tr|A0A803LN64|A0A803LN64_CHEQI	--	Lmmn008971	Isomangiferolic acid	--	0.967602	0.00155745
tr|A0A0K9Q765|A0A0K9Q765_SPIOL	--	Lmmn008971	Isomangiferolic acid	--	0.973055	0.00107925
tr|A0A803M5T0|A0A803M5T0_CHEQI	--	Lmmn008971	Isomangiferolic acid	--	0.978482	0.000689582
tr|A0A7C9DKA4|A0A7C9DKA4_OPUST	K23998	pme0422	Isoferulic Acid*	C10470	0.927304	0.00773495
tr|A0A7C9AW95|A0A7C9AW95_OPUST	K23872	pme0422	Isoferulic Acid*	C10470	0.93179	0.00682029
sp|P19954|PRSP1_SPIOL	K22943	pme0422	Isoferulic Acid*	C10470	-0.970056	0.00133154
tr|A0A803LW35|A0A803LW35_CHEQI	K22683	pme0422	Isoferulic Acid*	C10470	-0.991685	0.000103414
tr|A0A0K9RL53|A0A0K9RL53_SPIOL	K22683	pme0422	Isoferulic Acid*	C10470	-0.981671	0.00050086
tr|A0A7C9DN09|A0A7C9DN09_OPUST	K22390	pme0422	Isoferulic Acid*	C10470	0.925951	0.00802188
tr|A0A803M0C5|A0A803M0C5_CHEQI	K22133	pme0422	Isoferulic Acid*	C10470	-0.936028	0.00600774
tr|A0A7C9DJX4|A0A7C9DJX4_OPUST	K22074	pme0422	Isoferulic Acid*	C10470	-0.970278	0.00131197
tr|A0A803L8L3|A0A803L8L3_CHEQI	K22068	pme0422	Isoferulic Acid*	C10470	-0.937046	0.00582006
tr|A0A803N1V5|A0A803N1V5_CHEQI	K21594	pme0422	Isoferulic Acid*	C10470	0.951762	0.00343423
tr|A0A3G4R8L8|A0A3G4R8L8_9CARY	K21568	pme0422	Isoferulic Acid*	C10470	-0.953997	0.00312571
sp|P45986|IMT1_MESCR	K21549	pme0422	Isoferulic Acid*	C10470	-0.939149	0.00544165
tr|A0A126WWA2|A0A126WWA2_9CARY	K20715	pme0422	Isoferulic Acid*	C10470	0.949231	0.00380084
tr|A0A7C8ZBI9|A0A7C8ZBI9_OPUST	K20347	pme0422	Isoferulic Acid*	C10470	0.989348	0.000169592
tr|A0A0K9Q8H5|A0A0K9Q8H5_SPIOL	K20043	pme0422	Isoferulic Acid*	C10470	0.959389	0.00244039
tr|A0A7C8ZMH0|A0A7C8ZMH0_OPUST	K17991	pme0422	Isoferulic Acid*	C10470	-0.94649	0.00421841
tr|A0A0J8B9T6|A0A0J8B9T6_BETVV	K17268	pme0422	Isoferulic Acid*	C10470	0.963246	0.00200148
tr|A0A0K9QI95|A0A0K9QI95_SPIOL	K15505	pme0422	Isoferulic Acid*	C10470	-0.978263	0.000703609
tr|A0A0K9R7Z7|A0A0K9R7Z7_SPIOL	K15501	pme0422	Isoferulic Acid*	C10470	-0.977669	0.000742449
tr|A0A7C8ZUK7|A0A7C8ZUK7_OPUST	K15040	pme0422	Isoferulic Acid*	C10470	0.920478	0.00923418
tr|A0A803LI84|A0A803LI84_CHEQI	K15030	pme0422	Isoferulic Acid*	C10470	0.924307	0.00837732
tr|A0A7C9FD32|A0A7C9FD32_OPUST	K15029	pme0422	Isoferulic Acid*	C10470	0.960127	0.00235308
tr|A0A7C9DHZ3|A0A7C9DHZ3_OPUST	K14573	pme0422	Isoferulic Acid*	C10470	-0.980523	0.000565338
tr|A0A803KSB6|A0A803KSB6_CHEQI	K14411	pme0422	Isoferulic Acid*	C10470	-0.95725	0.00270222
tr|A0A7C9DKS1|A0A7C9DKS1_OPUST	K14319	pme0422	Isoferulic Acid*	C10470	-0.944379	0.00455449
tr|A0A803LWU0|A0A803LWU0_CHEQI	K13679	pme0422	Isoferulic Acid*	C10470	-0.943614	0.00467935
tr|Q711N4|Q711N4_BETVU	K13199	pme0422	Isoferulic Acid*	C10470	0.968158	0.0015047
tr|A0A7C8Z3S0|A0A7C8Z3S0_OPUST	K13126	pme0422	Isoferulic Acid*	C10470	-0.942282	0.00490095
tr|O04684|O04684_MESCR	K13126	pme0422	Isoferulic Acid*	C10470	0.949659	0.00373752
tr|A0A0K9QUE6|A0A0K9QUE6_SPIOL	K12874	pme0422	Isoferulic Acid*	C10470	0.93134	0.00690945
tr|A0A7C9D0K3|A0A7C9D0K3_OPUST	K12502	pme0422	Isoferulic Acid*	C10470	-0.961636	0.00217948
tr|A0A7C9D830|A0A7C9D830_OPUST	K11968	pme0422	Isoferulic Acid*	C10470	-0.940921	0.0051324
tr|A0A7C9DA47|A0A7C9DA47_OPUST	K11518	pme0422	Isoferulic Acid*	C10470	0.932788	0.00662443
tr|A0A0K9QRV9|A0A0K9QRV9_SPIOL	K11517	pme0422	Isoferulic Acid*	C10470	0.948959	0.00384122
tr|A0A7C9CRG3|A0A7C9CRG3_OPUST	K11279	pme0422	Isoferulic Acid*	C10470	-0.956576	0.00278758
tr|A0A0K9S0E7|A0A0K9S0E7_SPIOL	K11087	pme0422	Isoferulic Acid*	C10470	0.926951	0.00780935
tr|A0A803MJQ5|A0A803MJQ5_CHEQI	K10999	pme0422	Isoferulic Acid*	C10470	0.960748	0.00228079
tr|A0A803KPQ6|A0A803KPQ6_CHEQI	K10046	pme0422	Isoferulic Acid*	C10470	0.940867	0.00514168
tr|A0A803MCT4|A0A803MCT4_CHEQI	K09560	pme0422	Isoferulic Acid*	C10470	-0.9655	0.00176481
tr|A0A7C9CLH5|A0A7C9CLH5_OPUST	K09008	pme0422	Isoferulic Acid*	C10470	-0.972603	0.0011156
tr|W6JKE4|W6JKE4_SPIOL	K08916	pme0422	Isoferulic Acid*	C10470	-0.983666	0.000398018
tr|A0A7C8ZHG7|A0A7C8ZHG7_OPUST	K08916	pme0422	Isoferulic Acid*	C10470	0.972296	0.00114061
tr|A0A803MH58|A0A803MH58_CHEQI	K08914	pme0422	Isoferulic Acid*	C10470	-0.949895	0.00370293
tr|A0A7C8Z713|A0A7C8Z713_OPUST	K08908	pme0422	Isoferulic Acid*	C10470	-0.984349	0.000365523
tr|A0A803LTK9|A0A803LTK9_CHEQI	K08905	pme0422	Isoferulic Acid*	C10470	-0.959501	0.00242706
[truncated: 34,073 more rows]

## Sheet: Supplementary Table 6
Supplementary Table 6. KEGG pathway enrichment analysis of DEMs and DEPs with significant correlations in AS plants.
[truncated: 3,355 more rows]
